# Supplementary material for: Gene Identification for Ocular Congenital Cranial Motor Neuron Disorders Using Human Sequencing, Zebrafish Screening, and Protein Binding Microarrays
Source: Invest Ophthalmol Vis Sci. 2025 Mar 31;66(3):62. doi: 10.1167/iovs.66.3.62 (PMC11956743; doi:10.1167/iovs.66.3.62)
Supplement: Supplement 2 [file iovs-66-3-62_s002.xlsx]

## Sheet: Supp_Table1
Supplementary Table 1. Human sequence-derived candidate genes (n=46 total, 43 distinct) and variants and their conservation in fish
Human gene	Human oCCDD phenotype	oCCDD details	Human variant (genomic location)	Human variant (Transcript, cDNA, protein)	Variant type	Human variant zygosity	Members of pedigree with ES/GS	Inheritance of human variant	Human Pedigree	Previous citation(s) for human pedigree	ACMG/AMP classification of human variant(s)	ACMG/AMP criteria	Missense variant REVEL scores	Orthologous zebrafish gene name(s)	Human Protein Refseq ID	Zebrafish Protein Refseq ID	Blastp human vs. fish %identity (% similarity)	Transgenic line used for targeting
CFEOM candidate genes
CELF5	CFEOM	Syndromic sporadic	chr19:3,284,953A>T	ENST00000292672.7: c.1091A>T, p.(Gln364Leu)	Missense	Het	Trio	DNV	147	PMID: 39033378	VUS	PM2_Supporting, PP2_Supporting	0.331	celf5a, celf5b	NP_001166144.1	celf5a: NP_001124260.1; celf5b: XP_021322092.1	celf5a: 61 (69); celf5b: 63 (71)	Tg(isl1:GFP)
CHD3	CFEOM	Syndromic sporadic	chr17:7,898,103G>A	ENST00000380358.9: c.2228+1G>A	Splice site	Het	Proband	AD?	ENG_AJW	PMID: 39033378	VUS	PVS1_Moderate, PM2_Supporting, PP3	NA	chd3	NP_001005271.2	XP_005172292.1	74 (81)	Tg(isl1:GFP)
COL25A1	CFEOM	Syndromic sporadic	chr4:108,860,971C>T	ENST00000399132.6: c.1198G>A, p.(Gly400Arg)	Missense	Hom	Quad ES; Trio GS	AR	56	PMID: 39033378#; PMID: 35077597	VUS	PM1_Supporting, PM2_Supporting, PM3_Supporting, PP3	0.974	col25a1	NP_001243003.1	XP_009301820.1	62 (73)	Tg(isl1:GFP)
EFNB3	CFEOM	Isolated familial	chr17:7,708,694C>T	ENST00000226091.3: c.568C>T, p.(Arg190Ter)	Stopgain	Het	Proband and his unaffected mother; affected sister of proband, her unaffected husband, and their affected daughter	AD	225	PMID: 39033378	VUS	NA	NA	efnb3a, efnb3b	NP_001397.1	efnb3a: XP_692670.2 ; efnb3b: NP_571881.1	efnb3a: 50 (64); efnb3b: 55 (67)	Tg(isl1:GFP)
FOXC1**	CFEOM	Isolated sporadic	chr6:1,610,654A>C	ENST00000380874.3: c.209A>C, p.(Gln70Pro)	Missense	Het	Proband	AD?	ENG_CDM	PMID: 39033378	VUS	PM1_Supporting, PM2_Supporting, PP2_Supporting	0.281	foxc1a, foxc1b	NP_001444.2	foxc1a: NP_571803.1; foxc1b: NP_571804.1	foxc1a: 63 (69); foxc1b: 51 (59)	Tg(isl1:GFP)
FOXC1**	CFEOM	Syndromic sporadic	chr6:1,611,542G>A	ENST00000380874.3: c.1097G>A, p.(Ser366Asn)	Missense	Het	Trio	DNV	49	PMID: 39033378	VUS	PS2_Supporting, PP2_Supporting	0.255	foxc1a, foxc1b	NP_001444.2	foxc1a: NP_571803.1; foxc1b: NP_571804.1	foxc1a: 63 (69); foxc1b: 51 (59)	Tg(isl1:GFP)
FOXG1	CFEOM	Syndromic sporadic	chr14:28,767,528GC>G	ENST00000313071.7: c.256del, p.(Gln86ArgfsTer106)	Frameshift	Het	Proband	AD?	ENG_CHA	PMID: 39033378#	P	PVS1, PS2_VeryStrong, PS4, PM2_Supporting, PP4	NA	foxg1a	NP_005240.3	NP_571142.1	90 (93)	Tg(isl1:GFP)
KIFBP	CFEOM	Syndromic familial	chr10:69,005,119C>A; chr10:69,015,627G>GA	ENST00000361983.7: c.599C>A, p.(Ser200Ter); c.1083dupA, p.(Ala362SerfsTer8)	Stopgain; Frameshift	CH	Two affected siblings and their unaffected parents	AR	239	PMID: 39033378#	P; LP	PVS1, PS3_Moderate, PM2_Supporting, PM3_Supporting; PVS1_Strong, PM2_Supporting, PM3	NA; NA	kif1bp	NP_056449.1	NP_001013480.3	55 (73)	Tg(isl1:GFP)
MAN2C1	CFEOM	Syndromic sporadic	chr15:75,361,140C>G	ENST00000565683.5: c.1366G>C, p.(Ala456Pro)	Missense	Het	Trio	DNV	77	PMID: 39033378	VUS	PM2_Supporting	0.728	man2c1	NP_001243423.1	XP_009296368.1	60 (74)	Tg(isl1:GFP)
NTN1	CFEOM	Isolated sporadic	chr17:9,023,121G>A	ENST00000173229.7: c.748G>A, p.(Ala250Thr)	Missense	Het	Proband	AD?	ENG_CDM	PMID: 39033378	VUS	BP4	0.141	ntn1a, ntn1b	NP_004813.2	ntn1a: NP_571104.1; ntn1b: NP_571073.1	ntn1a: 87 (93); ntn1b: 81 (91)	Tg(isl1:GFP)
PHOX2A	CFEOM	Syndromic sporadic	chr11:72,240,193C>G	ENST00000298231.5: c.411G>C, p.(Trp137Cys)	Missense	Hom	Trio	AR	160	PMID: 39033378#	VUS	PM1_Supporting, PM2_Supporting, PM3_Supporting, PP3	0.944	phox2a	NP_005160.2	NP_996953.2	66 (77)	Tg(isl1:GFP)
PPP1R14B	CFEOM	Syndromic sporadic	chr11:64,246,487T>G	ENST00000309318.8: c.187A>C, p.(Lys63Gln)	Missense	Het	Proband	AD?	ENG_AHM	PMID: 39033378	VUS	NA	0.585	ppp1r14ba, ppp1r14bb	NP_619634.1	ppp1r14ba: XP_005161413.1; ppp1r14bb: NP_001002692.1	ppp1r14ba: 63 (75); ppp1r14bb: 72 (79)	Tg(isl1:GFP)
RRAGD	CFEOM	Syndromic sporadic	chr6:89,387,551G>A	ENST00000369415.9: c.188C>T, p.(Pro63Leu)	Missense	Het	Trio	DNV	244	PMID: 39033378	VUS	PS2_Supporting	0.74	rragd	NP_067067.1	NP_001092894.2	88 (94)	Tg(isl1:GFP)
SDK1	CFEOM	Syndromic sporadic	chr7:4,245,686C>T; chr7:4,145,872G>C	ENST00000404826.7: c.6262C>T, p.(Arg2088Trp); c.4379G>C, p.(Trp1460Ser)	Missense; Missense	CH	Trio	AR	197	PMID: 39033378	VUS; VUS	NA; NA	0.552; 0.535	sdk1a, sdk1b	NP_001073121.1	sdk1a: XP_009297968.1; sdk1b: XP_017211455.1	sdk1a: 66 (83); sdk1b: 68 (81)	Tg(isl1:GFP)
SEMA3F	CFEOM	Syndromic sporadic	chr3:50,186,688C>A	ENST00000002829.8: c.1889C>A, p.(Ser630Ter)	Stopgain	Hom	Trio	AR	ENG_CMK	PMID: 39033378#	VUS	PM2_Supporting	NA	sema3fa, sema3fb	NP_001305727.1	sema3fa: NP_001014822.1; sema3fb: XP_021335552.1	sema3fa: 68 (80); sema3fb: 70 (79)	Tg(isl1:GFP)
SLC12A5	CFEOM	Syndromic familial	chr20:46,048,013G>C	ENST00000454036.6: c.2009G>C, p.(Gly670Ala)	Missense	Het	Proband, his affected maternal grandmother, and his unaffected brother and mother	AD	260	PMID: 39033378#	VUS	PS2_Supporting, PM2_Supporting, PP2, PP3	0.855	slc12a5a, slc12a5b	NP_001128243.1	slc12a5a: XP_009301030.1; slc12a5b: NP_001289172.1	slc12a5a: 78 (86); slc12a5b: 75 (85)	Tg(isl1:GFP)
TLE4	CFEOM	Syndromic sporadic	chr9:79,725,053C>T	ENST00000376537.8: c.2327C>T, p.(Ser776Leu)	Missense	Het	Trio	DNV	109	PMID: 39033378	VUS	PM2_Supporting, PP2_Supporting	0.478	tle3a, tle3b	NP_001269677.1	tle3a: NP_571855.1; tle3b: NP_571087.2	tle3a: 78 (84); tle3b: 77 (83)	Tg(isl1:GFP)
WNT8A	CFEOM	Syndromic familial	chr5:138,090,597T>G	ENST00000506684.6: c.634T>G, p.(Cys212Gly)	Missense	Hom	Two affected siblings and their unaffected parents ES; proband GS	AR	ENG_ASV	PMID: 39033378	VUS	PM2_Supporting, PP3	0.933	wnt8a	NP_490645.1	NP_571021.3	71 (84)	Tg(isl1:GFP)
Congenital ptosis candidate genes
MAP1B	Congenital ptosis	Syndromic familial	chr5:72,197,303G>C	ENST00000296755.12: c.3948G>C, p.(Lys1316Asn)	Missense	Het	Quad	AD	95	PMID: 39033378	VUS	BP4	0.081	map1b	NP_005900.2	NP_001121673.1	61 (74)	Tg(isl1:GFP)
NAV2	Congenital ptosis	Syndromic sporadic	chr11:19,984,177C>T; chr11:20,045,663C>T	ENST00000396087.7: c.2767C>T, p.(Pro923Ser); c.3964C>T, p.(Leu1322Phe)	Missense; Missense	CH	Trio	AR	137	PMID: 39033378	VUS; VUS	BS2; NA	0.238; 0.240	nav2a, nav2b	NP_001104488.1	nav2a: XP_017212471.1; nav2b: XP_021326326.1	nav2a: 63 (74); nav2b: 55 (66)	Tg(isl1:GFP)
PLXNA2	Congenital ptosis	Isolated familial	chr1:208,052,333A>G	ENST00000367033.4: c.2987T>C, p.(Phe996Ser)	Missense	Het	Trio	AD*	32	PMID: 39033378	VUS	PP3	0.784	plxna2	NP_079455.3	XP_689780.5	82 (90)	Tg(isl1:GFP)
MGJWS candidate genes
HOXA10	MGJWS	Isolated sporadic	chr7:27,173,497G>A	ENST00000613671.1: c.445C>T, p.(Arg149Ter)	Stopgain	Hom	Trio	AR	124	PMID: 39033378	VUS	NA	NA	hoxa10b	NP_061824.3	NP_571230.2	50 (60)	Tg(isl1:GFP)
MID2	MGJWS	Syndromic sporadic	chrX:107,905,488T>G	ENST00000262843.11: c.935T>G, p.(Leu312Arg)	Missense	Hemi	Trio	XLR	24	PMID: 39033378	VUS	PM2_Supporting	0.655	mid2	NP_001369680.1	XP_009289350.1	77 (84)	Tg(isl1:GFP)
RUVBL1	MGJWS	Isolated sporadic	chr3:128,097,490G>A	ENST00000322623.10: c.826C>T, p.(Arg276Ter)	Stopgain	Het	Trio	DNV	34	PMID: 39033378	VUS	PS2_Supporting	NA	ruvbl1	NP_001306013.1	NP_776196.3	94 (98)	Tg(isl1:GFP)
TNKS	MGJWS	Isolated sporadic	chr8:9,730,936G>A	ENST00000310430.11: c.2048G>A, p.(Arg683Gln)	Missense	Het	Trio	DNV	261	PMID: 39033378	VUS	PS2_Supporting	0.372	tnksa, tnksb	NP_003738.2	tnksa: XP_009293648.1; tnksb: XP_005171800.1	tnksa: 93 (96); tnksb: 87 (93)	Tg(isl1:GFP)
DRS candidate genes
ACTR1B**	DRS	Isolated sporadic	chr2:97,657,174G>C	ENST00000289228.7: c.1006C>G, p.(Arg336Gly)	Missense	Het	Proband	AD?	ENG_CMJ	PMID: 39033378#	VUS	PM2_supporting	0.472	actr1	NP_005726.1	NP_998537.1	94 (98)	HGj4A mnr2b/hlxb9lb
ACTR1B**	DRS	Isolated sporadic	chr2:97,658,451A>T	ENST00000289228.7: c.633T>A, p.(Phe211Leu)	Missense	Het	Proband	AD?	ENG_BAE	PMID: 39033378#	VUS	PM2_supporting	0.363	actr1	NP_005726.1	NP_998537.1	94 (98)	HGj4A mnr2b/hlxb9lb
ARX	DRS	Isolated familial	chrX:25,007,231C>T	ENST00000379044.5: c.1328G>A, p.(Ser443Asn)	Missense	Hom	Two affected siblings	XLR	ENG_CHZ	PMID: 39033378#	VUS	PM2_supporting	0.311	arxa	NP_620689.1	NP_571459.1	78 (83)	HGj4A mnr2b/hlxb9lb
CHD1	DRS	Syndromic sporadic	chr5:98,856,380TTA>T	ENST00000614616.5: c.5131_5132delTA, p.(Ter1711Thr)	Stoploss	Het	Trio	DNV	135	PMID: 39033378	VUS	PS2_Supporting, PM2_Supporting, PM4	NA	chd1	NP_001261.2	NP_001121770.2	78 (87)	HGj4A mnr2b/hlxb9lb
DBX1	DRS	Syndromic sporadic	chr11:20,160,198C>A	ENST00000524983.3: c.127G>T, p.(Asp43Tyr)	Missense	Het	Trio	DNV	100	PMID: 39033378	VUS	PS2_Supporting, PM2_Supporting, PP3	0.75	dbx1a, dbx1b	NP_001025036.2	dbx1a: NP_571233.1; dbx1b:NP_571253.1	dbx1a: 59 (68); dbx1b: 61 (71)	HGj4A mnr2b/hlxb9lb
DUOX1	DRS	Isolated sporadic	chr15:45,144,047C>T	ENST00000321429.8: c.1948C>T, p.(Gln650Ter)	Stopgain	Hom	Trio	AR	30	PMID: 39033378	Benign	BS1, BS2	NA	duox	NP_059130.2	XP_021326397.1	57 (72)	HGj4A mnr2b/hlxb9lb
DYRK1A	DRS	Syndromic sporadic	chr21:37,472,868TCTAAC>T	ENST00000398960.7: c.196_200delCTAAC, p.(Leu66Ter)	Stopgain	Het	Trio	DNV	26	PMID: 39033378#	LP	PVS1_Strong, PM2_Supporting, PS2_Supporting	NA	dyrk1aa, dyrk1ab	NP_001334650.1	dyrk1aa: NP_001074158.1; dyrk1ab: NP_001334760.1	dyrk1aa: 78 (83); dyrk1ab: 82 (87)	HGj4A mnr2b/hlxb9lb
FRMD4B	DRS	Syndromic sporadic	chr3:69,302,379T>C	ENST00000398540.8: c.380A>G, p.(Lys127Arg)	Missense	Hom	Trio	AR	ENG_OA	PMID: 39033378#	VUS	PM2_supporting	0.423	frmd4ba, frmd4bb	NP_055938.2	frmd4ba: XP_021332925.1 ; frmd4bb: XP_009294838.1	frmd4ba: 55 (69) ; frmd4bb: 56 (71)	HGj4A mnr2b/hlxb9lb
KCNAB1**	DRS	Isolated sporadic	chr3:156,531,413G>C	ENST00000490337.6: c.1086G>C, p.(Trp362Cys)	Missense	Het	Proband	AD?	ENG_IK	PMID: 39033378	VUS	PM2_Supporting, PP3	0.751	kcnab1a, kcnab1b	NP_001295146.1	kcnab1a: NP_001014376.1, kcnab1b: XP_021323322.1	kcnab1a: 72 (81); kcnab1b: 74 (82)	HGj4A mnr2b/hlxb9lb
KCNAB1**	DRS	Syndromic familial	chr3:156,523,915G>A; chr3:156,515,178G>C	ENST00000490337.6: c.1049G>A, p.(Arg350His); c.823G>C, p.(Glu275Gln)	Missense; Missense	CH	Trio	AR	235	PMID: 39033378	VUS; VUS	PM2_Supporting; PM2_Supporting	0.307; 0.2	kcnab1a, kcnab1b	NP_001295146.1	kcnab1a: NP_001014376.1, kcnab1b: XP_021323322.1	kcnab1a: 72 (81); kcnab1b: 74 (82)	HGj4A mnr2b/hlxb9lb
LMX1A	DRS	Syndromic familial	chr1:165,210,704C>A	ENST00000342310.7: c.742G>T, p.(Ala248Ser)	Missense	Het	Trio	AD*	90	PMID: 39033378	VUS	NA	0.719	lmx1a	NP_001167540.1	NP_001020669.1	58 (69)	HGj4A mnr2b/hlxb9lb
MAFB	DRS	Isolated familial	chr20:40,688,184C>T	ENST00000373313.3: c.667G>A, p.(Glu223Lys)	Missense	Het	Proband and his unaffected parents; affected maternal cousin of the proband and her parents	AD*	232	PMID: 39033378#	VUS	PM2_Supporting, PP3	0.96	mafba	NP_005452.2	NP_571090.2	88 (95)	HGj4A mnr2b/hlxb9lb
MID1	DRS	Syndromic sporadic	chrX:10,567,535C>T	ENST00000317552.9: c.13G>A, p.(Glu5Lys)	Missense	Hemi	Trio	XLR	20	PMID: 39033378	VUS	PM2_Supporting	0.336	mid1	NP_000372.1	XP_009303284.1	80 (90)	HGj4A mnr2b/hlxb9lb
MXRA8	DRS	Syndromic sporadic	chr1:1,355,540C>T, in trans to chr1 deletion	ENST00000445648.5: c.286G>A, p.(Glu96Lys), in trans to chr1 deletion	Missense	CH	Trio	AR	220	PMID: 39033378	VUS	PM2_Supporting, BP4	0.086	mxra8a, mxra8b	NP_001269511.1	mxra8a: NP_001074051.1; mxra8b: NP_001073429.3	mxra8a: 46 (62); mxra8b: 43 (61)	HGj4A mnr2b/hlxb9lb
OLIG2	DRS	Isolated familial	chr21:33,027,329G>T	ENST00000333337.3: c.467G>T, p.(Arg156Leu)	Missense	Het	Proband	AD*	ENG_ET	PMID: 39033378#	VUS	PM2_Supporting, PP3	0.774	olig2	NP_005797.1	NP_835201.1	59 (66)	HGj4A mnr2b/hlxb9lb
SCN1A	DRS	Syndromic sporadic	chr2:165,994,365T>C	ENST00000303395.9: c.4633A>G, p.(Ile1545Val)	Missense	Het	Trio	DNV	93	PMID: 39033378#	P	PS2_VeryStrong, PS4_Moderate, PM1_Supporting, PM2_Supporting, PP2	0.655	scn1lab	NP_001159435.1	NP_001038360.2	77 (86)	HGj4A mnr2b/hlxb9lb
SEMA5B	DRS	Isolated familial	chr3:122,913,969G>A	ENST00000451055.6: c.2183C>T, p.(Ala728Val)	Missense	Het	Trio	AD	74	PMID: 39033378	VUS	NA	0.341	sema5ba, sema5bb	NP_001026872.2	sema5ba: XP_005167923.1 ; sema5bb: XP_001340298.5	sema5ba: 67 (81); sema5bb: 63 (77)	HGj4A mnr2b/hlxb9lb
TRIP12	DRS	Syndromic sporadic	chr2:229,859,098G>C	ENST00000389044.8: c.701C>G, p.(Thr234Ser)	Missense	Hom	Trio	AR	222	PMID: 39033378	VUS	PM2_Supporting, PP2_Supporting, BP4	0.041	trip12	NP_001271143.1	NP_001334597.1	80 (86)	HGj4A mnr2b/hlxb9lb
USP47	DRS	Isolated familial	chr11:11,902,741A>T	ENST00000527733.7: c.620A>T, p.(Asp207Val)	Missense	Het	Proband and her affected mother	AD	ENG_WE	PMID: 39033378	VUS	PM2_Supporting	0.656	usp47	NP_001269588.1	NP_001318058.1	81 (88)	HGj4A mnr2b/hlxb9lb
VCP	DRS	Isolated sporadic	chr9:35,067,967T>C	ENST00000358901.11: c.226A>G, p.(Thr76Ala)	Missense	Het	Trio	DNV	67	PMID: 39033378	VUS	PM2_Supporting, PM1, PP2_Supporting	0.571	vcp	NP_001341856.1	NP_958889.1	97 (99)	HGj4A mnr2b/hlxb9lb
WNT9A	DRS	Isolated sporadic	chr1:227,921,546C>T	ENST00000272164.6: c.1070G>A, p.(Arg357His)	Missense	Hom	Trio	AR	169	PMID: 39033378	VUS	BS2	0.404	wnt9a	NP_003386.1	NP_001038828.1	66 (78)	HGj4A mnr2b/hlxb9lb
Abbreviations: ACMG-American College of Medical Genetics and Genomics, AD-autosomal dominant, AMP-Association for Molecular Pathology, AR-autosomal recessive, CFEOM-congenital fibrosis of the extraocular muscles, CH-compound heterozygous, DNV-de novo variant, DRS-Duane retraction syndrome, ES-exome sequencing, GS-genome sequencing, Hemi-hemizygous, Het-heterozygous, Hom-homozygous, LP-likely path…

## Sheet: Supp_Table2
Supplementary Table 2. Miscellaneous phenotypic and genetic details of human pedigrees
	Pedigree 160	Pedigree 232	Pedigree ENG_CMK	Pedigree ENG_ET	Pedigree ENG_OA
Family history
Consanguinity	Y	N	Y	N	Y
Other pertinent family history of the proband	Paternal great-uncle has putative unilateral CN7 palsy and enophthalmos or microphthalmia, paternal great-uncle's son and paternal great aunt's son have unilateral exotropia, one additional paternal relative has unilateral exotropia, one additional paternal relative has unilateral amblyopia	Dizygotic twin brother has bilateral asymmetric DRS type I, female maternal first cousin has DRS type II with left globe retraction and exotropia in upgaze	Two siblings had PDA that resolved; paternal aunt and two paternal first cousins have common strabismus; twin siblings of the father of the proband died from CHD neonatally; paternal first cousin of the proband died of undefined respiratory issues in infancy; maternal first cousin of the proband has common strabismus	Brother has unilateral DRS; son has bilateral DRS type I, esotropia, early GDD and right-sided hypotonia that resolved after early intervention; daughter has left-side DRS type 1; additional daughter has esotropia. Undefined maternal relatives have esotropia, paternal uncle has strabismus	N
Family history of miscarriages	N	N	Y, paternal grandmother of proband had one miscarriage	Y, proband had four live births and one miscarriage	N
Pregnancy and early life
Pregnancy complications	Five days of high maternal fever during 2nd trimester	NA	Spotting and fever on one occasion in 1st trimester, polyhydramnios in 3rd trimester	N	N
Gestational age at birth; delivery method	39 weeks, vaginal delivery	NA	37 weeks, C-section due to increased amniotic fluid	Born at term, unknown delivery method	Born at term, vaginal delivery
Small for gestational age (HP:0001518)	N	NA	Y	N	N
Birth weight	2.4 kg	NA	2.89 kg	3.18 kg	3.40 kg
Birth length	NA	NA	NA	NA	53 cm
Nuchal cord (HP:0012498)	N	NA	Y	N	N
Age at clinical presentation of oCCDD	Birth	NA	Birth	Infancy	Infancy
Physical examination
Age at exam	4 months	NA	11 months	NA	24 years
Length*	60 cm (3 %ile, Z=-1.87)	NA	74.1 cm (43 %ile, Z=-0.19)	NA	165 cm
Weight*	6.3 kg (18 %ile, Z=-0.93)	NA	7.875 kg (5 %ile, Z=-1.62)	NA	61 kg
Head circumference*	42 cm (62 %ile, Z=0.31)	NA	46.1 cm (61 %ile, Z=0.27)	NA	NA
Genetic testing before ES/GS
Other negative clinical genetic testing	NA	NA	Microarray; targeted panel sequencing of hearing loss genes	N	N
Other negative research-based sequencing	Genomic PCR and sequencing of MYF5, KIF21A hotspot exons, and TUBB3 exons 3 and 4	Genomic PCR and sequencing of SALL4, linkage analysis of the DURS1, DURS2, and SALL4 loci	Sanger sequencing of TUBB3 and KIF21A hotspot exons	DS of CHN1; genomic PCR and DHPLC of HOXA1; DS and wave sequencing and qPCR of SALL4; genomic PCR and sequencing and ddPCR of MAFB	Sanger sequencing of the coding exons and splice junctions of HOXB1, HOXB2, HOXA2, and MAFB; genomic PCR and DHPLC of HOXA1; DS and wave sequencing of CHN1
Variant information
Variant (GRCh38/hg38)	chr11:72240193C>G	chr20:40688184C>T	chr3:50186688 C>A	chr21:33027329G>T	chr3:69302379 T>C
Gene	PHOX2A	MAFB	SEMA3F	OLIG2	FRMD4B
Variant (cDNA, protein)	c.411G>C, p.(Trp137Cys)	c.667G>A, p.(Glu223Lys)	c.1889C>A, p.(Ser630Ter)	c.467G>T, p.(Arg156Leu)	c.380A>G, p.(Lys127Arg)
Transcript	ENST00000298231.5	ENST00000373313.3	ENST00000002829.8	ENST00000333337.3	ENST00000398540.8
PhyloP score	8.04	7.82	3.26	1.96	6.66
PHRED-scaled CADD v1.6 score	33	32	37	32	24.4
Allele frequency in gnomAD v3 genomes	0	0	0	0	0
Method of variant identification	GMKF-GS	GMKF-GS	CMG-ES	CMG-GS	CMG-GS
Pedigree members sequenced by ES/GS	Trio GS	GS of proband, his affected maternal cousin, and each of their unaffected parents	Trio ES	Proband GS	Trio GS
Variant Sanger validated?	Y	Y	Y	Y	Y
Pedigree members analyzed by Sanger sequencing	Trio	Proband, his affected dizygotic twin brother, and their unaffected parents; affected female first cousin of the proband and her unaffected parents	Trio	Proband and her affected daughter, unaffected son, and unaffected daughter	Trio
Sanger sequencing primer F (5'>3')	GCAAGGCTCGAGTGAGATC	ACTGGATGGCGAGCAACTAC	AAGGGTGCTCTGATGGCTAA	GACAAGCTAGGAGGCAGTGG	TGGTCCTCAGACCAAGACAGT
Sanger sequencing primer R (5'>3')	CTGCACGTGGACTCCTTGGA	CTTCTGCTGGACGCGTTTAT	ATCCCAGGGAGTTTCCATGT	AGAGAGGCGCTGGACACA	CTGGAAATGGAAATGCTGGT
*Percentiles and Z-scores for height, weight, and head circumference for the probands of pedigrees 160 and ENG_CMK are based on the 2006 World Health Organization growth chart (PMID: 16817679).
Key: CHD-congenital heart defect, CMG-Broad Center for Mendelian Genomics, CN7-facial nerve, C-section-Cesarean section, ddPCR-digital droplet polymerase chain reaction, DHPLC-Denaturing High Performance Liquid Chromatography, DRS-Duane retraction syndrome, DS-direct sequencing, ES-exome sequencing, F-forward primer, GDD-global developmental delay, GMKF-Gabriella Miller Kids First Pediatric Resea…

## Sheet: Supp_Table3
Supplementary Table 3. Gene-targeting and scrambled guide RNAs, sequencing primers, and genomic sequences targeted with zebrafish CRISPR screen
Zebrafish gene	Guide RNA name	Gene-targeting top-strand oligo for annealing	Scrambled guide RNA for annealing	Sequencing primer (F)	Sequencing primer (R)	Genomic sequence targeted by guide RNA
actr1	actr1_g1	TAATACGACTCACTATAGGAAACATAGTGCTGTCCGGGTTTTAGAGCTAGAAATAGC	TAATACGACTCACTATAGGGTCATACCGATGCGGTAAGTTTTAGAGCTAGAAATAGC	AGATCTGATTGGAGACGAGAGC	CCTTCAAGTGAAGTGTTAGCGA	TCAAACATAGTGCTGTCCGGAGG
	actr1_g2	TAATACGACTCACTATAGGCGGTCTCCAAAACCTGTGGTTTTAGAGCTAGAAATAGC	TAATACGACTCACTATAGGATCGACTACGCGGTACCTGTTTTAGAGCTAGAAATAGC	CCGAACTCGATACTTTTGACAAT	ACGTGGCAGTCACCTTAATTTT	ACCGGTCTCCAAAACCTGTGAGG
	actr1_g3	TAATACGACTCACTATAGGTGCGTCGCAGATCCATGTGTTTTAGAGCTAGAAATAGC	TAATACGACTCACTATAGGGTGCCGATCCGATCTATGGTTTTAGAGCTAGAAATAGC	AGATCTGATTGGAGACGAGAGC	CCTTCAAGTGAAGTGTTAGCGA	CGTGCGTCGCAGATCCATGTCGG
	actr1_g4	TAATACGACTCACTATAGGTGAAAGACTGGAACGACAGTTTTAGAGCTAGAAATAGC	TAATACGACTCACTATAGGACGTAATAGGAACGAGACGTTTTAGAGCTAGAAATAGC	GTCAAACAGTTTTCTGGGCTTC	GTAGAAGAAGCACATGCTCACC	TGTGAAAGACTGGAACGACATGG
arxa	arxa_g1	TAATACGACTCACTATAGGGAAGGTTCCAAGGCCAAGGTTTTAGAGCTAGAAATAGC	TAATACGACTCACTATAGGACGAGCTAGCGATAAGGCGTTTTAGAGCTAGAAATAGC	GAGTCATTACCTGGAAGGAGGA	ACAGCAAATGATTTTACCTGCC	AGGAAGGTTCCAAGGCCAAGGGG
	arxa_g2	TAATACGACTCACTATAGGTCCAGGTACTTCCCACCAGTTTTAGAGCTAGAAATAGC	TAATACGACTCACTATAGGATCCTACTCGCACGCATCGTTTTAGAGCTAGAAATAGC	AAAGAGAATTCGTTTGACTCGG	TTCTCTGTACGACTTGCTACGG	AGTCCAGGTACTTCCCACCAGGG
	arxa_g3	TAATACGACTCACTATAGGGAGTCATTACCTGGAAGGGTTTTAGAGCTAGAAATAGC	TAATACGACTCACTATAGGAGTGACCGTAGCTAGGTAGTTTTAGAGCTAGAAATAGC	AAAGTGGAGGAAACGTGAAAAG	GTCCATGCTGACTCCAGAGC	TTGAGTCATTACCTGGAAGGAGG
	arxa_g4	TAATACGACTCACTATAGGACGGCTGATGCTGACTTGGTTTTAGAGCTAGAAATAGC	TAATACGACTCACTATAGGGGTATACGCTAGCCTGGTGTTTTAGAGCTAGAAATAGC	AAAAGGGTGAGAGGGAGAGACT	CATCTTTTACATCCCCATCGTT	CTACGGCTGATGCTGACTTGAGG
celf5a	celf5a_g1	TAATACGACTCACTATAGGACAAGACAAATACCTCCAGTTTTAGAGCTAGAAATAGC	TAATACGACTCACTATAGGATCAACACGCCATAACAAGTTTTAGAGCTAGAAATAGC	CAGGAGTAAAAGCCCTGCTG	GCAGTGTGCCAAAAACAGAA	GAACAAGACAAATACCTCCACGG
	celf5a_g2	TAATACGACTCACTATAGGGAAACTCACCCGACACCGGTTTTAGAGCTAGAAATAGC	TAATACGACTCACTATAGGACACGACCTAGCCACGACGTTTTAGAGCTAGAAATAGC	CGCACAAGCTTCACCTAACA	ATTGTTCCTGCTCGGAACTC	ATGAAACTCACCCGACACCGGGG
	celf5a_g3	TAATACGACTCACTATAGGACTCCACCCAAAGCCCCAGTTTTAGAGCTAGAAATAGC	TAATACGACTCACTATAGGACCACCTACCGACCACACGTTTTAGAGCTAGAAATAGC	GGTTTGCTGTGCCCTTACAT	TCATCCAACATCCACAATGC	ATACTCCACCCAAAGCCCCACGG
	celf5a_g4	TAATACGACTCACTATAGGTGTCACTCCTATCGTCAAGTTTTAGAGCTAGAAATAGC	TAATACGACTCACTATAGGGTATCCGCACTAATCTCTGTTTTAGAGCTAGAAATAGC	GGTTTGCTGTGCCCTTACAT	TCATCCAACATCCACAATGC	ATTGTCACTCCTATCGTCAACGG
celf5b	celf5b_g1	TAATACGACTCACTATAGGGGCTCAGTCTGCCATCGGGTTTTAGAGCTAGAAATAGC	TAATACGACTCACTATAGGGCAGACCGTGCGTCGTCTGTTTTAGAGCTAGAAATAGC	CAATCGGAAAAATTGGTTGG	ACCATCCGCTGCATAAAAAC	GAGGCTCAGTCTGCCATCGGCGG
	celf5b_g2	TAATACGACTCACTATAGGCATGGCCGCGTCTCACGGGTTTTAGAGCTAGAAATAGC	TAATACGACTCACTATAGGGCGCGTGTACCTCGCGACGTTTTAGAGCTAGAAATAGC	AATATTGCTGGAGGGCACTG	TGCTTCTCTTGCATTGGTCA	ATCATGGCCGCGTCTCACGGCGG
	celf5b_g3	TAATACGACTCACTATAGGTGCCGTGAAGGCCGCCGAGTTTTAGAGCTAGAAATAGC	TAATACGACTCACTATAGGGCGGACTCGCCAGAGGTCGTTTTAGAGCTAGAAATAGC	CAATCGGAAAAATTGGTTGG	ACCATCCGCTGCATAAAAAC	ACTGCCGTGAAGGCCGCCGATGG
	celf5b_g4	TAATACGACTCACTATAGGGATCATGGCCGCGTCTCAGTTTTAGAGCTAGAAATAGC	TAATACGACTCACTATAGGACCTTGCAAGCTCGTGGCGTTTTAGAGCTAGAAATAGC	AATATTGCTGGAGGGCACTG	TGCTTCTCTTGCATTGGTCA	GCGATCATGGCCGCGTCTCACGG
chd1	chd1_g1	TAATACGACTCACTATAGGGGCTGAGACCGTACACAAGTTTTAGAGCTAGAAATAGC	TAATACGACTCACTATAGGACATAGGTACCGGAACGCGTTTTAGAGCTAGAAATAGC	CTGCCTCCTGATGTGAACAA	TTGACATTTCTTTCCCACACA	CTGGCTGAGACCGTACACAACGG
	chd1_g2	TAATACGACTCACTATAGGACGCAACCGGAAACCACGGTTTTAGAGCTAGAAATAGC	TAATACGACTCACTATAGGAACACGCAACGCCGACGAGTTTTAGAGCTAGAAATAGC	AAATGATAGAGCCGGCAGGT	TTACAGGGAAGCCAAAATGC	TCACGCAACCGGAAACCACGGGG
	chd1_g3	TAATACGACTCACTATAGGAAATCGGAGCATGATCTGGTTTTAGAGCTAGAAATAGC	TAATACGACTCACTATGGAATGATTCGCGTAGGAACAGTTTTAGAGCTAGAAATAGC	ACACACGCCACAATCAATTC	TTGACATTTCTTTCCCACACA	ATAAATCGGAGCATGATCTGCGG
	chd1_g4	TAATACGACTCACTATAGGGTTCGCTCAGGTCCACAAGTTTTAGAGCTAGAAATAGC	TAATACGACTCACTATAGGATACCTATCCGATGCGGCGTTTTAGAGCTAGAAATAGC	TGAAAGTGGGTCCTTTCACC	AAAAAGTTTGGTGGCCCTTT	AGGTTCGCTCAGGTCCACAAGGG
chd3	chd3_g1	TAATACGACTCACTATAGGATGACTCCTATACGTGTGGTTTTAGAGCTAGAAATAGC	TAATACGACTCACTATAGGGCCGTCTTAGATGACTATGTTTTAGAGCTAGAAATAGC	GCTGCAGCAGTAGTGCGTTA	CCTCCTTTCCTGATCCCTTC	ACATGACTCCTATACGTGTGAGG
	chd3_g2	TAATACGACTCACTATAGGCCCAGTACACTGTCAAAGGTTTTAGAGCTAGAAATAGC	TAATACGACTCACTATAGGAGACACGACACTATGCCTGTTTTAGAGCTAGAAATAGC	TCGAGGTGCTTTTCCAATTC	GATTGAGGGTGGGATTGATG	GGCCCAGTACACTGTCAAAGAGG
	chd3_g3	TAATACGACTCACTATAGGGCATCCCCCATCTCATGAGTTTTAGAGCTAGAAATAGC	TAATACGACTCACTATAGGACGATCCTACCTCGCATCGTTTTAGAGCTAGAAATAGC	AAACGTCTCGGAACCATCAG	CACAAAGCGATCCTCCTTTC	AGGCATCCCCCATCTCATGATGG
	chd3_g4	TAATACGACTCACTATAGGGCTCGTGCGGGACCTCCGGTTTTAGAGCTAGAAATAGC	TAATACGACTCACTATAGGGAGGCCTGCGCGTTCGCCGTTTTAGAGCTAGAAATAGC	CATGGCAGACCAACACTGAC	TGGCCTGGACTAAACTGACC	TGGCTCGTGCGGGACCTCCGCGG
col25a1	col25a1_g1	TAATACGACTCACTATAGGCGGCATTTCTGGTCCCCAGTTTTAGAGCTAGAAATAGC	TAATACGACTCACTATAGGACCTCGCGTGCTCCTATGGTTTTAGAGCTAGAAATAGC	GCCTTCTGTTGTCTGACCCA	GGCCTACAGATGTCTCCGTG	GGCGGCATTTCTGGTCCCCAAGG
	col25a1_g2	TAATACGACTCACTATAGGCCCATACGGCCCTCTGGGGTTTTAGAGCTAGAAATAGC	TAATACGACTCACTATAGGACGCCGGACTTGCGCCTCGTTTTAGAGCTAGAAATAGC	CTGGTCCTCACAGTGCAGTT	GTCGCCCTTGTCTCCCTTTA	GGTAACCCATACGGCCCTCTGGG
	col25a1_g3	TAATACGACTCACTATAGGGGGATTCAGGAGACAAAGGTTTTAGAGCTAGAAATAGC	TAATACGACTCACTATAGGGAAGACGGTATAGACGGAGTTTTAGAGCTAGAAATAGC	AAGGGAGAGCAAGGGGAATC	TGCCCTGTGTTTGTGGATAA	GGGGGATTCAGGAGACAAAGGGG
	col25a1_g4	TAATACGACTCACTATAGGAACATTCAAGAGGCTCTTGTTTTAGAGCTAGAAATAGC	TAATACGACTCACTATAGGATTCGATCTATACACGGAGTTTTAGAGCTAGAAATAGC	AGTGAAAACCGTGCTAGTAGTT	TAACCAGACCCCATGCTTTT	GGAACATTCAAGAGGCTCTTCGG
dbx1a	dbx1a_g1	TAATACGACTCACTATAGGGTTATCCGGGATGGAAAGGTTTTAGAGCTAGAAATAGC	TAATACGACTCACTATAGGAAACGTAGTAGGTTGCGGGTTTTAGAGCTAGAAATAGC	GGTGGAGATGTGGCTGAAAG	TCAGTTCAGAGCTTGCCAGA	CAGTTATCCGGGATGGAAAGAGG
	dbx1a_g2	TAATACGACTCACTATAGGAGGAAAAAGTTCCAGGAAGTTTTAGAGCTAGAAATAGC	TAATACGACTCACTATAGGAAATAGGCGACAAGTAAGGTTTTAGAGCTAGAAATAGC	GTCCAAGATTCGCAGCTGTT	GGGCTCGCAGAAAAGGATA	CCAGGAAAAAGTTCCAGGAATGG
	dbx1a_g3	TAATACGACTCACTATAGGAATGGGCACGACCGATGAGTTTTAGAGCTAGAAATAGC	TAATACGACTCACTATAGGCGGAATCGAACTGCGAAGGTTTTAGAGCTAGAAATAGC	GTCCAAGATTCGCAGCTGTT	GGGCTCGCAGAAAAGGATA	GGAATGGGCACGACCGATGAAGG
	dbx1a_g4	TAATACGACTCACTATAGGTGCTTTTCCGTGATGCCAGTTTTAGAGCTAGAAATAGC	TAATACGACTCACTATAGGTCTTCGCGTTAGTCTAGCGTTTTAGAGCTAGAAATAGC	GACGAAAGGGCAGAATGAAC	TCCCAAGTGTTATTGCACCA	CATGCTTTTCCGTGATGCCAGGG
dbx1b	dbx1b_g1	TAATACGACTCACTATAGGTCAGGTAATTTGGATCGCGTTTTAGAGCTAGAAATAGC	TAATACGACTCACTATAGGGCTATACTGCGATTGTAGGTTTTAGAGCTAGAAATAGC	AGCTGTCACCCATGAAAAGG	CCATGACAATTCCGGCTAAT	CTTCAGGTAATTTGGATCGCTGG
	dbx1b_g2	TAATACGACTCACTATAGGTCGCCATGTCTACTGCTTGTTTTAGAGCTAGAAATAGC	TAATACGACTCACTATAGGATCTTATCCGTCCGCTTGGTTTTAGAGCTAGAAATAGC	ACGGAACTCACGTGGAGAAT	AGGGCATCAAATTAGCGAGA	CGTCGCCATGTCTACTGCTTTGG
	dbx1b_g3	TAATACGACTCACTATAGGTCGAAGCATTCCTCTCCTGTTTTAGAGCTAGAAATAGC	TAATACGACTCACTATAGGATCTCCTTACTACGCTGCGTTTTAGAGCTAGAAATAGC	ATAGCATCGTCATCAGCAGTTC	CTTTAAGACCAAGTTTCGTCGC	CGTCGAAGCATTCCTCTCCTCGG
	dbx1b_g4	TAATACGACTCACTATAGGAGGAGAGGAATGCTTCGAGTTTTAGAGCTAGAAATAGC	TAATACGACTCACTATAGGATAAAGTACGCGGAGTGGGTTTTAGAGCTAGAAATAGC	ATAGCATCGTCATCAGCAGTTC	CTTTAAGACCAAGTTTCGTCGC	CGAGGAGAGGAATGCTTCGACGG
duox	duox_g1	TAATACGACTCACTATAGGTGGCCGATCACGATCGAGGTTTTAGAGCTAGAAATAGC	TAATACGACTCACTATAGGACCCTCTAAGGCGTGAGGGTTTTAGAGCTAGAAATAGC	ACCAAACAGGAGCTTATTCTGC	GTTGCAAGCAATTTTATATGGG	TTTGGCCGATCACGATCGAGGGG
	duox_g2	TAATACGACTCACTATAGGTCTCGGGACATGCCGAGGGTTTTAGAGCTAGAAATAGC	TAATACGACTCACTATAGGATCCGTTCGGTAGTGCACGTTTTAGAGCTAGAAATAGC	ACCAAACAGGAGCTTATTCTGC	GTTGCAAGCAATTTTATATGGG	AATTTGGCCGATCACGATCGAGG
	duox_g3	TAATACGACTCACTATAGGTCTCGGGACATGCCGAGGGTTTTAGAGCTAGAAATAGC	TAATACGACTCACTATAGGACGGCCTTAGGTGGCGACGTTTTAGAGCTAGAAATAGC	ATGATTGAATGAGTTGCTCCCT	TGACTCACCATAAAGCTCCTGA	CCTCTCGGGACATGCCGAGGCGG
	duox_g4	TAATACGACTCACTATAGGGACCGGATTGACCGCTCAGTTTTAGAGCTAGAAATAGC	TAATACGACTCACTATAGGACAGCCGCAATTGGTCGCGTTTTAGAGCTAGAAATAGC	GCAGTACATGGATGGGGTTTAT	TGTGTTTTAATCATCAGGCTGC	CAGACCGGATTGACCGCTCATGG
dyrk1aa	dyrk1aa_g1	TAATACGACTCACTATAGGTGGTCAGCGGCGCCCTGTGTTTTAGAGCTAGAAATAGC	TAATACGACTCACTATAGGCTGCTTAGCCGTGCGGCGGTTTTAGAGCTAGAAATAGC	GTTCATGTGTGTTTTGCAGGAG	GCTCTTATTGTACGCCTGTGTG	ATTGGTCAGCGGCGCCCTGTGGG
	dyrk1aa_g2	TAATACGACTCACTATAGGCGAGTGGAAAGAAAACGAGTTTTAGAGCTAGAAATAGC	TAATACGACTCACTATAGGAAAGAATCGAACGAGAGGGTTTTAGAGCTAGAAATAGC	GTTCATGTGTGTTTTGCAGGAG	GCTCTTATTGTACGCCTGTGTG	GCCGAGTGGAAAGAAAACGAGGG
	dyrk1aa_g3	TAATACGACTCACTATAGGGATCTGGCCATCGACATGGTTTTAGAGCTAGAAATAGC	TAATACGACTCACTATAGGATGCCCCTAGGTAGACGTGTTTTAGAGCTAGAAATAGC	ACCCGAGTGGACAAAGACAC	TACACCCGCTGTTCCTCTTC	ACGATCTGGCCATCGACATGTGG
	dyrk1aa_g4	TAATACGACTCACTATAGGGCGCGTCTGCTCTCTCACGTTTTAGAGCTAGAAATAGC	TAATACGACTCACTATAGGCCTGCGTCTTCGCGACCTGTTTTAGAGCTAGAAATAGC	GACAGTACGACCCCATCTGATT	GTCGAAGTTGTCGTCGTCATAG	TCGCGCGTCTGCTCTCTCACAGG
dyrk1ab	dyrk1ab_g1	TAATACGACTCACTATAGGGTACTGCTGGTGCGAATGGTTTTAGAGCTAGAAATAGC	TAATACGACTCACTATAGGAGGTGCGGACGTATGTTCGTTTTAGAGCTAGAAATAGC	TGAAAGAGGTTTGCTGTTCAAA	GCAGTGAGTGCTTGTGTCTGAT	CTGTACTGCTGGTGCGAATGAGG
	dyrk1ab_g2	TAATACGACTCACTATAGGACCCACTCTTGCTCAGCTGTTTTAGAGCTAGAAATAGC	TAATACGACTCACTATAGGGTCCTACGTCCTATCCACGTTTTAGAGCTAGAAATAGC	CCAGCCACAAGAAAGAAAGG	GATTCCGGAACATGAAGTGC	CTACCCACTCTTGCTCAGCTCGG
	dyrk1ab_g3	TAATACGACTCACTATAGGACCGAGCTGAGCAAGAGTGTTTTAGAGCTAGAAATAGC	TAATACGACTCACTATAGGACATACACGAGGTGCGAGGTTTTAGAGCTAGAAATAGC	CCAGCCACAAGAAAGAAAGG	GATTCCGGAACATGAAGTGC	CGACCGAGCTGAGCAAGAGTGGG
	dyrk1ab_g4	TAATACGACTCACTATAGGCGCATTCCACTCCCAAGAGTTTTAGAGCTAGAAATAGC	TAATACGACTCACTATAGGACCTCCTACGATACGCACGTTTTAGAGCTAGAAATAGC	TCAGGTGGACCAAATGAACA	AAGTGGTCCCTGATGACTGC	ACCGCATTCCACTCCCAAGATGG
efnb3a	efnb3a_g1	TAATACGACTCACTATAGGTTGGTCCCGCGGGACTCGGTTTTAGAGCTAGAAATAGC	TAATACGACTCACTATAGGGGTTGTTCCGCACGGCGCGTTTTAGAGCTAGAAATAGC	AGATGAGCGAGGCTACATTCTC	GCGAATACTCCTGGAACTTGAT	GTTTGGTCCCGCGGGACTCGTGG
	efnb3a_g2	TAATACGACTCACTATAGGACTCGTGACCCCACAGATGTTTTAGAGCTAGAAATAGC	TAATACGACTCACTATAGGGTCGCAACTAGACCACTCGTTTTAGAGCTAGAAATAGC	GGACCAAACTCTCCTCCTGAGT	AGCAATTCCGGTTGTTTGTTAT	GAACTCGTGACCCCACAGATTGG
	efnb3a_g3	TAATACGACTCACTATAGGTCGCCCTGGATCAGGCTTGTTTTAGAGCTAGAAATAGC	TAATACGACTCACTATAGGGCCTAGCCTCGTTCTAGGGTTTTAGAGCTAGAAATAGC	TGTGTCACATTTCACGCATTT	GGTTTCGTATAGCGGCACTG	GGTCGCCCTGGATCAGGCTTGGG
	efnb3a_g4	TAATACGACTCACTATAGGGTATTCGCCCAATCTGTGGTTTTAGAGCTAGAAATAGC	TAATACGACTCACTATAGGACTCTTATGTCGCGACGTGTTTTAGAGCTAGAAATAGC	GGACCAAACTCTCCTCCTGAGT	AGCAATTCCGGTTGTTTGTTAT	GAGTATTCGCCCAATCTGTGGGG
foxc1a	foxc1a_g1	TAATACGACTCACTATAGGGCAGAGTTTCGTCCACGGGTTTTAGAGCTAGAAATAGC	TAATACGACTCACTATAGGAGCCCTAGGACCTGTGTGGTTTTAGAGCTAGAAATAGC	ACATCTCTCGAACCGAATGG	TTCAGCGTGGACAACATCAT	AGGCAGAGTTTCGTCCACGGTGG
	foxc1a_g2	TAATACGACTCACTATAGGGAGCTCTCCGGAGCTGTGGTTTTAGAGCTAGAAATAGC	TAATACGACTCACTATAGGACTGATCGTGCGCGGTGCGTTTTAGAGCTAGAAATAGC	GATAGGTGGCGTTGGAGGTA	CAAGGAGGACCGAGGTGTTA	GTGAGCTCTCCGGAGCTGTGCGG
	foxc1a_g3	TAATACGACTCACTATAGGATAATTCAGGGACAACGTGTTTTAGAGCTAGAAATAGC	TAATACGACTCACTATAGGATCACGTATAAGTCGAGAGTTTTAGAGCTAGAAATAGC	GATAGGTGGCGTTGGAGGTA	CAAGGAGGACCGAGGTGTTA	GAATAATTCAGGGACAACGTGGG
	foxc1a_g4	TAATACGACTCACTATAGGGGCTCAACGACGACGTGGGTTTTAGAGCTAGAAATAGC	TAATACGACTCACTATAGGACACTCGAAGGCGGTCGGGTTTTAGAGCTAGAAATAGC	TCGCGTTTGTGTTTCTGTTC	TGCCTGATTACTCGATCACG	GTGGCTCAACGACGACGTGGTGG
foxc1b	foxc1b_g1	TAATACGACTCACTATAGGCGACGAGCCTGTACACAGGTTTTAGAGCTAGAAATAGC	TAATACGACTCACTATAGGATCGACCGAACCGGTACGGTTTTAGAGCTAGAAATAGC	CTCTGACCTACTCGCCAACC	GTCAGAACTTGCTGCAGTCG	AGCGACGAGCCTGTACACAGGGG
	foxc1b_g2	TAATACGACTCACTATAGGGCACGAGCAGTACCCAGGGTTTTAGAGCTAGAAATAGC	TAATACGACTCACTATAGGCGAGAATCGCCGAGGCCAGTTTTAGAGCTAGAAATAGC	TGGATGACCGTTTTGAGACA	TTGTCCCGGTAAAATGGAAA	ACGCACGAGCAGTACCCAGGCGG
	foxc1b_g3	TAATACGACTCACTATAGGGAGATGTTCGAGACGCAGGTTTTAGAGCTAGAAATAGC	TAATACGACTCACTATAGGATTAGCGGATCGAGCGGAGTTTTAGAGCTAGAAATAGC	CAAACGCCTCCTCTATCTCG	TACACCTTGATGGACGAGCA	GCGAGATGTTCGAGACGCAGCGG
	foxc1b_g4	TAATACGACTCACTATAGGATATAAAGACGGAGAACGGTTTTAGAGCTAGAAATAGC	TAATACGACTCACTATAGGATAACGCAGATAAGAGAGGTTTTAGAGCTAGAAATAGC	TGTGAAGGTGCCAAGAGATG	GGTTGGCGAGTAGGTCAGAG	GGATATAAAGACGGAGAACGGGG
foxg1a	foxg1a_g1	TAATACGACTCACTATAGGTGTTCATCGGTGGCACGAGTTTTAGAGCTAGAAATAGC	TAATACGACTCACTATAGGGAGCGCGTATCATGTTCGGTTTTAGAGCTAGAAATAGC	GATGGTGAAGCGAGAGGAAC	ACAGGAGCAAAAGTCGGAGA	CGTGTTCATCGGTGGCACGACGG
	foxg1a_g2	TAATACGACTCACTATAGGAGGCCTTAAGGAGTCACAGTTTTAGAGCTAGAAATAGC	TAATACGACTCACTATAGGGTCATAGCGTACAAGAGCGTTTTAGAGCTAGAAATAGC	CTCTGGTCACATTGCACGTT	AGAGATTCCGTACGCCACAC	GAAGGCCTTAAGGAGTCACACGG
	foxg1a_g3	TAATACGACTCACTATAGGACGACGGGCAAACTTCGGGTTTTAGAGCTAGAAATAGC	TAATACGACTCACTATAGGGCAGTACCGGTCGAGAACGTTTTAGAGCTAGAAATAGC	GATGGTGAAGCGAGAGGAAC	ACAGGAGCAAAAGTCGGAGA	GCACGACGGGCAAACTTCGGCGG
	foxg1a_g4	TAATACGACTCACTATAGGTGAACACGTCGTCGCTGGGTTTTAGAGCTAGAAATAGC	TAATACGACTCACTATAGGGCCGGTTCCGAAGTGATCGTTTTAGAGCTAGAAATAGC	GATGGTGAAGCGAGAGGAAC	ACAGGAGCAAAAGTCGGAGA	GATGAACACGTCGTCGCTGGAGG
frmd4ba	frmd4ba_g1	TAATACGACTCACTATAGGAGTGGTGGAACACTTGCGGTTTTAGAGCTAGAAATAGC	TAATACGACTCACTATAGGAAGGCTTAGTAGGCGTGCGTTTTAGAGCTAGAAATAGC	TGGAAGAAACGTCAACAATGA	AATCTCAACATCCGCAAACC	GAAGTGGTGGAACACTTGCGGGG
	frmd4ba_g2	TAATACGACTCACTATAGGGTACATAACTCGTTGACAGTTTTAGAGCTAGAAATAGC	TAATACGACTCACTATAGGAGCGTATCTATCGATCAAGTTTTAGAGCTAGAAATAGC	GGATATGGAATGGACCCTGA	AGGATGAGATGGACGGTTTG	GCGTACATAACTCGTTGACATGG
	frmd4ba_g3	TAATACGACTCACTATAGGGTGGAACACTTGCGGGGTGTTTTAGAGCTAGAAATAGC	TAATACGACTCACTATAGGATCAGTGTAGGCGGCTGGGTTTTAGAGCTAGAAATAGC	TGGAAGAAACGTCAACAATGA	AATCTCAACATCCGCAAACC	TGGTGGAACACTTGCGGGGTTGG
	frmd4ba_g4	TAATACGACTCACTATAGGTACAGCTTCCTACTCAACGTTTTAGAGCTAGAAATAGC	TAATACGACTCACTATAGGACCTACTCCTAAGTACCTGTTTTAGAGCTAGAAATAGC	GGATATGGAATGGACCCTGA	AGGATGAGATGGACGGTTTG	AGTACAGCTTCCTACTCAACAGG
frmd4bb	frmd4bb_g1	TAATACGACTCACTATAGGCGGCCAAGAAGCTCGCGGGTTTTAGAGCTAGAAATAGC	TAATACGACTCACTATAGGGCCGACGGCTAAGGCGCAGTTTTAGAGCTAGAAATAGC	CGAAAGCAGCTCTCGGAAATC	GCAGGTCCTTTAAAGCAGACG	GGCGGCCAAGAAGCTCGCGGCGG
	frmd4bb_g2	TAATACGACTCACTATAGGACGGTCCCTTGAGCGCTGGTTTTAGAGCTAGAAATAGC	TAATACGACTCACTATAGGGTTCCGGTCGCGAGTACCGTTTTAGAGCTAGAAATAGC	TGCTTGCTGGGATAGTGACC	CCGCTCCTTCTGATGGGAAC	GGACGGTCCCTTGAGCGCTGGGG
	frmd4bb_g3	TAATACGACTCACTATAGGACGACACGTGAGTGCCTAGTTTTAGAGCTAGAAATAGC	TAATACGACTCACTATAGGGGTTGTAACCGCCAGAACGTTTTAGAGCTAGAAATAGC	GATCAGTGTGTTTCCGCTCG	GGCAGGTTAGACTATCGGGG	GGACGACACGTGAGTGCCTATGG
	frmd4bb_g4	TAATACGACTCACTATAGGACCCAGGCACCTATCAGCGTTTTAGAGCTAGAAATAGC	TAATACGACTCACTATAGGGTCTCACCGAACCGACCAGTTTTAGAGCTAGAAATAGC	CTGGGTATGCTGGCTTCGAT	CTGGAGTGGCTGAAGGGTG	GGACCCAGGCACCTATCAGCTGG
hoxa10b	hoxa10b_g1	TAATACGACTCACTATAGGTGGGCGAGAACGACCGTGGTTTTAGAGCTAGAAATAGC	TAATACGACTCACTATAGGAACCGCGAGGTCGGATGGGTTTTAGAGCTAGAAATAGC	ACGAGAGCAACTCGCAAAAT	CCCCCTTAGCTCCTTGTTTC	GGTGGGCGAGAACGACCGTGGGG
	hoxa10b_g2	TAATACGACTCACTATAGGGTACAGCTAACTGGCTGAGTTTTAGAGCTAGAAATAGC	TAATACGACTCACTATAGGATACTGTTGGCGACACAGGTTTTAGAGCTAGAAATAGC	CGACTTCGCAATGATTTCAC	GTGTAAGGGCAACGCTTCTT	GAGTACAGCTAACTGGCTGACGG
	hoxa10b_g3	TAATACGACTCACTATAGGTTGAGCCACTACATGAGTGTTTTAGAGCTAGAAATAGC	TAATACGACTCACTATAGGACTTCGTCGCAAGGATTAGTTTTAGAGCTAGAAATAGC	ACGAGAGCAACTCGCAAAAT	CCCCCTTAGCTCCTTGTTTC	CGTTGAGCCACTACATGAGTCGG
	hoxa10b_g4	TAATACGACTCACTATAGGGTGGGCGAGAACGACCGTGTTTTAGAGCTAGAAATAGC	TAATACGACTCACTATAGGTGGCTGCGCCGAAGGAAGGTTTTAGAGCTAGAAATAGC	ACGAGAGCAACTCGCAAAAT	CCCCCTTAGCTCCTTGTTTC	TGGTGGGCGAGAACGACCGTGGG
kcnab1a	kcnab1a_g1	TAATACGACTCACTATAGGATGCCACCAGTCCCAATGGTTTTAGAGCTAGAAATAGC	TAATACGACTCACTATAGGACCAAGGCTCCTAGCCATGTTTTAGAGCTAGAAATAGC	ATGATCCCTCAGTGTGTCCTCT	GGTACTTCATGCCAGTGAGCTT	TAATGCCACCAGTCCCAATGTGG
	kcnab1a_g2	TAATACGACTCACTATAGGGTGGGAGAGTCTTACCTAGTTTTAGAGCTAGAAATAGC	TAATACGACTCACTATAGGGATCATCGTATCGGAGGTGTTTTAGAGCTAGAAATAGC	TCATACCAGTGGCTGAAAGAGA	TTAACAGGTAGCACCACAGGAA	TGGTGGGAGAGTCTTACCTACGG
	kcnab1a_g3	TAATACGACTCACTATAGGTGCCTTGGTTTATCACGTGTTTTAGAGCTAGAAATAGC	TAATACGACTCACTATAGGGATTCGTCGTTCGTTATCGTTTTAGAGCTAGAAATAGC	GTGCTGAATTTTTGTCTCCACA	CTACTGAAATGCTGTGTCTGGC	CATGCCTTGGTTTATCACGTAGG
	kcnab1a_g4	TAATACGACTCACTATAGGCTGATAGCAATACACCAAGTTTTAGAGCTAGAAATAGC	TAATACGACTCACTATAGGACATATAACGACCTAGCAGTTTTAGAGCTAGAAATAGC	TGTAGCCTGTAACCTTGTGCAT	AACTTTTGCAAGCAGTGTCTCA	GCCTGATAGCAATACACCAATGG
kif1bp	kif1bp_g1	TAATACGACTCACTATAGGAGTTTCCCGAAAAGCTGGGTTTTAGAGCTAGAAATAGC	TAATACGACTCACTATAGGGACGCGCGATTGTTAACAGTTTTAGAGCTAGAAATAGC	CTTCAGAGGGAGCAGGGAGA	TGTAAGATGCACAAACGCCG	GGGCAAGTTTCCCGAAAAGCTGG
	kif1bp_g2	TAATACGACTCACTATAGGAGACGTTCTCCCGTGTTGGTTTTAGAGCTAGAAATAGC	TAATACGACTCACTATAGGGCCTTCGTCATATGTGGCGTTTTAGAGCTAGAAATAGC	TCGGCAATCTCCAGAAATCCT	TTGAAATCGAGGAGCAGGGC	GGAGACGTTCTCCCGTGTTGTGG
	kif1bp_g3	TAATACGACTCACTATAGGACTTTAAAGAGCGCACTAGTTTTAGAGCTAGAAATAGC	TAATACGACTCACTATAGGATGGATCAATCGAACACTGTTTTAGAGCTAGAAATAGC	ATGGAGGACGAGCACAAGTG	AGCACGTCGAAATGAAGAGGA	GGACTTTAAAGAGCGCACTATGG
	kif1bp_g4	TAATACGACTCACTATAGGAGACCCGATATATGGAGGGTTTTAGAGCTAGAAATAGC	TAATACGACTCACTATAGGGTGATACGATAGGACGCAGTTTTAGAGCTAGAAATAGC	TCAACCTCGGCACATCATACA	ACAACTCCCATGATTCCCTGC	GGCATAGACCCGATATATGGAGG
lmx1a	lmx1a_g1	TAATACGACTCACTATAGGGGATCACAGGTAAAAGTGGTTTTAGAGCTAGAAATAGC	TAATACGACTCACTATAGGATGAATAGAACGGCTGGAGTTTTAGAGCTAGAAATAGC	TGCGACAATGTATGGGTGTT	TCTTCCTCATGGGTTTGACTG	CTGGATCACAGGTAAAAGTGAGG
	lmx1a_g2	TAATACGACTCACTATAGGGCACAATACCTGAGTCAGGTTTTAGAGCTAGAAATAGC	TAATACGACTCACTATAGGATAACGGCACCTTAGGACGTTTTAGAGCTAGAAATAGC	TTGTCCTGTCAGGCTGTTTG	CCCATACATTGTCGCACTCA	TAGCACAATACCTGAGTCAGAGG
	lmx1a_g3	TAATACGACTCACTATAGGTTTTCTGACCTTTCGGCAGTTTTAGAGCTAGAAATAGC	TAATACGACTCACTATAGGTCTACTATCTCGCTGTGTGTTTTAGAGCTAGAAATAGC	TGAGGAGGACAACGATGATG	TGCTTTTGTTGGCTGTTTGT	GATTTTCTGACCTTTCGGCAGGG
	lmx1a_g4	TAATACGACTCACTATAGGGTACGAGTCGTTCAGGTCGTTTTAGAGCTAGAAATAGC	TAATACGACTCACTATAGGCTTATTGCGTAGGCGCGAGTTTTAGAGCTAGAAATAGC	ATACTCCAGTGCGGGTCAGT	CACATTTTTGCATGACGTTTG	GCGTACGAGTCGTTCAGGTCTGG
mafba	mafba_g1	TAATACGACTCACTATAGGAGCGCCGATCTCGCCATGGTTTTAGAGCTAGAAATAGC	TAATACGACTCACTATAGGGCTCATACGCGGCTAGCCGTTTTAGAGCTAGAAATAGC	CGTGAGGCTTAACGTCTGC	CCGCGAGTAGACTCCAAAGA	TGAGCGCCGATCTCGCCATGGGG
	mafba_g2	TAATACGACTCACTATAGGGAGCGAACGGGTTCCGCGGTTTTAGAGCTAGAAATAGC	TAATACGACTCACTATAGGACCGAGCGTAGGCGGTGCGTTTTAGAGCTAGAAATAGC	GCCAGTTCTTCTTCGCTTTTC	AGCTTGTGACCATGTCCGTA	CGGAGCGAACGGGTTCCGCGAGG
	mafba_g3	TAATACGACTCACTATAGGTGACCCGACAGGTCGTCGGTTTTAGAGCTAGAAATAGC	TAATACGACTCACTATAGGGGTCGCGAACCAGTGCGGGTTTTAGAGCTAGAAATAGC	GGATCACCTCGTCCTTGGT	AGCCCCACAGAACAGAAGAA	GGTGACCCGACAGGTCGTCGGGG
	mafba_g4	TAATACGACTCACTATAGGGCCTCACGCCCGAAGACGGTTTTAGAGCTAGAAATAGC	TAATACGACTCACTATAGGAGGCCGGTCAACCGCCACGTTTTAGAGCTAGAAATAGC	CGAGGTAGGAGAAGGGCTGT	TCCCAACACTTTGCTGAAGA	AAGCCTCACGCCCGAAGACGCGG
man2c1	man2c1_g1	TAATACGACTCACTATAGGCGCTAGGGACTCTCACCAGTTTTAGAGCTAGAAATAGC	TAATACGACTCACTATAGGACGGCCTACGCACGCTATGTTTTAGAGCTAGAAATAGC	TTGCCTGTTTCCTGTGTCTG	TCAAAAAGGGCACCCACTTA	CACGCTAGGGACTCTCACCAAGG
	man2c1_g2	TAATACGACTCACTATAGGCAATCTGTATCCTTGACAGTTTTAGAGCTAGAAATAGC	TAATACGACTCACTATAGGACCATGCCTATTACTTAGGTTTTAGAGCTAGAAATAGC	ACGGGACAGCAGTTCTCACT	CAAGGAAGAGCTCACCAACC	GACAATCTGTATCCTTGACACGG
	man2c1_g3	TAATACGACTCACTATAGGACCATTGTCAGGAGAGGAGTTTTAGAGCTAGAAATAGC	TAATACGACTCACTATAGGACAGAATAGGCGTCGTAGGTTTTAGAGCTAGAAATAGC	TTGCCTGTTTCCTGTGTCTG	AAAGGGCACCCACTTAATGA	ATACCATTGTCAGGAGAGGACGG
	man2c1_g4	TAATACGACTCACTATAGGTGGTGAGAGTCCCTAGCGGTTTTAGAGCTAGAAATAGC	TAATACGACTCACTATAGGACCGTTCGAGGTTAGCGGGTTTTAGAGCTAGAAATAGC	TTGCCTGTTTCCTGTGTCTG	TCAAAAAGGGCACCCACTTA	CTTGGTGAGAGTCCCTAGCGTGG
map1b	map1b_g1	TAATACGACTCACTATAGGAGGAATACTCTCCCAGAGGTTTTAGAGCTAGAAATAGC	TAATACGACTCACTATAGGGCCGCATAACGAATGCTAGTTTTAGAGCTAGAAATAGC	GATGCAGAGGCAATGTGAGA	AGGGCCCTTTATCTCCTCAA	CAAGGAATACTCTCCCAGAGAGG
	map1b_g2	TAATACGACTCACTATAGGGCGCTGATTCACTTACAGGTTTTAGAGCTAGAAATAGC	TAATACGACTCACTATAGGATCTTATGCGCTAGGACCGTTTTAGAGCTAGAAATAGC	TCCTCAGCCTTCAGGACTTC	TCCATTGGACCAGAAACCTC	GGGCGCTGATTCACTTACAGAGG
	map1b_g3	TAATACGACTCACTATAGGGGATGAGTCAAGAGACAAGTTTTAGAGCTAGAAATAGC	TAATACGACTCACTATAGGACGGATACGATAGAAGAGGTTTTAGAGCTAGAAATAGC	GGGGATTTTGAACCTGTGAA	TCCCTTGGATGAAGTTGGTT	AGGGATGAGTCAAGAGACAAAGG
	map1b_g4	TAATACGACTCACTATAGGCTTCTGCTTCCTGCATCGGTTTTAGAGCTAGAAATAGC	TAATACGACTCACTATAGGGCCTGTCCTATCTTCCGTGTTTTAGAGCTAGAAATAGC	ATTGCCTTATCCCCAGCTTC	TCTCACATTGCCTCTGCATC	GACTTCTGCTTCCTGCATCGTGG
mid1	mid1_g1	TAATACGACTCACTATAGGTTTACTCACTGACTACGTGTTTTAGAGCTAGAAATAGC	TAATACGACTCACTATAGGATCTACTTACTCGGTACTGTTTTAGAGCTAGAAATAGC	TTCAGTGTGGTTTCATACGAGC	CTTAACGCATACCCCATCTTTC	GGTTTACTCACTGACTACGTTGG
	mid1_g2	TAATACGACTCACTATAGGACACCATCTCCACCGGACGTTTTAGAGCTAGAAATAGC	TAATACGACTCACTATAGGACCTACGCGAACCACCTCGTTTTAGAGCTAGAAATAGC	ATTTTGATCTGTTGTGTCGCAG	AGATAAGGGCATTACACCCAGA	GTACACCATCTCCACCGGACAGG
	mid1_g3	TAATACGACTCACTATAGGGAGGTCTGTGTAACTCGAGTTTTAGAGCTAGAAATAGC	TAATACGACTCACTATAGGATTAAGGCGTAGTGGCCTGTTTTAGAGCTAGAAATAGC	TTAAACAGAAATTGGGGGAAAA	TAGCAGCACTCACTGTTGGTCT	TGGAGGTCTGTGTAACTCGATGG
	mid1_g4	TAATACGACTCACTATAGGCGGTGCACTGGACATCAGGTTTTAGAGCTAGAAATAGC	TAATACGACTCACTATAGGGATACGGAACCGGTCGTCGTTTTAGAGCTAGAAATAGC	ATTTTGATCTGTTGTGTCGCAG	AGATAAGGGCATTACACCCAGA	CACGGTGCACTGGACATCAGAGG
mid2	mid2_g1	TAATACGACTCACTATAGGTGACACCCGACACGCTCGGTTTTAGAGCTAGAAATAGC	TAATACGACTCACTATAGGACCCGTAGCGTCGCACCAGTTTTAGAGCTAGAAATAGC	TGAAGATGGAAACCCTGGAG	AGGGCTTCTTATTGGGGTGT	ACTGACACCCGACACGCTCGAGG
	mid2_g2	TAATACGACTCACTATAGGAGGAGCCTCCGCGCGAGGGTTTTAGAGCTAGAAATAGC	TAATACGACTCACTATAGGCGCCAGGCGACGCGTGAGGTTTTAGAGCTAGAAATAGC	ATCTTGGTGTCCCACTGCTC	GCAGATGAGCTGATCGTCAA	CCAGGAGCCTCCGCGCGAGGCGG
	mid2_g3	TAATACGACTCACTATAGGACCAGGAGCCTCCGCGCGGTTTTAGAGCTAGAAATAGC	TAATACGACTCACTATAGGCGTCGCCAGGCGCCAAGCGTTTTAGAGCTAGAAATAGC	ATCTTGGTGTCCCACTGCTC	GCAGATGAGCTGATCGTCAA	TGACCAGGAGCCTCCGCGCGAGG
	mid2_g4	TAATACGACTCACTATAGGTACTGCGACCGCTGCCTGGTTTTAGAGCTAGAAATAGC	TAATACGACTCACTATAGGCCGACTAGGTCGCTTGCCGTTTTAGAGCTAGAAATAGC	ATCTTGGTGTCCCACTGCTC	GCAGATGAGCTGATCGTCAA	CATACTGCGACCGCTGCCTGAGG
mxra8a	mxra8a_g1	TAATACGACTCACTATAGGAACAAGGGAGAACCACCGGTTTTAGAGCTAGAAATAGC	TAATACGACTCACTATAGGAGAGCAACGCGCAAGACAGTTTTAGAGCTAGAAATAGC	TGGGTCTTCATTGGGAAGAA	CAAGCTGCTCACTGATCCAC	AAAACAAGGGAGAACCACCGTGG
	mxra8a_g2	TAATACGACTCACTATAGGTCGATGAGTCGATCTGCAGTTTTAGAGCTAGAAATAGC	TAATACGACTCACTATAGGGTAGGTCCAATCGACTTGGTTTTAGAGCTAGAAATAGC	TGGGTCTTCATTGGGAAGAA	CAAGCTGCTCACTGATCCAC	GGTCGATGAGTCGATCTGCACGG
	mxra8a_g3	TAATACGACTCACTATAGGAAAGCCCACCTTTACCGAGTTTTAGAGCTAGAAATAGC	TAATACGACTCACTATAGGACTCTAACTACCGGAACCGTTTTAGAGCTAGAAATAGC	CTGTCCAGGTCAATGGCTTT	CTGAGACCGGCTGATAGAGG	TGAAAGCCCACCTTTACCGACGG
	mxra8a_g4	TAATACGACTCACTATAGGGTTCTCCTCACACGACACGTTTTAGAGCTAGAAATAGC	TAATACGACTCACTATAGGACCGCTACGTACCTCCTAGTTTTAGAGCTAGAAATAGC	GAACATGGGGAGAGCATGTAA	GCCCTCTGGTGGTTACTGAA	TCGTTCTCCTCACACGACACCGG
mxra8b	mxra8b_g1	TAATACGACTCACTATAGGACCAACCCGATTACACCGGTTTTAGAGCTAGAAATAGC	TAATACGACTCACTATAGGACGCCATACGACCAACTCGTTTTAGAGCTAGAAATAGC	AGCCTGCAGTGCATTGATCT	ATTTGAACGGACTGGTGGAC	GAACCAACCCGATTACACCGTGG
	mxra8b_g2	TAATACGACTCACTATAGGGATTACATTGAGGACGTGGTTTTAGAGCTAGAAATAGC	TAATACGACTCACTATAGGGCAATTGAGCTTAGGAGTGTTTTAGAGCTAGAAATAGC	TGCACTATCGCTTCCCTTTC	TTCTGCAGTGTCTCGTGGTC	AGGATTACATTGAGGACGTGAGG
	mxra8b_g3	TAATACGACTCACTATAGGTGCATTTGAACGGACTGGGTTTTAGAGCTAGAAATAGC	TAATACGACTCACTATAGGGATTGAACCGTGCGTGTAGTTTTAGAGCTAGAAATAGC	ACGCCTTCAGTGATGGAAAC	TGCTGCTGTAACCTGTCCAC	GCTGCATTTGAACGGACTGGTGG
	mxra8b_g4	TAATACGACTCACTATAGGGAAAGGAAAAGCGCGTCTGTTTTAGAGCTAGAAATAGC	TAATACGACTCACTATAGGAGGTAGATCGAACGAAGCGTTTTAGAGCTAGAAATAGC	GATGTGGCTGAACGGAAGAT	GCAGGGTTTTTCTGTGCTTC	TCGAAAGGAAAAGCGCGTCTGGG
nav2a	nav2a_g1	TAATACGACTCACTATAGGTACCTGACAGATCCTCGGGTTTTAGAGCTAGAAATAGC	TAATACGACTCACTATAGGGCATCCTATCTAGGCGACGTTTTAGAGCTAGAAATAGC	AAGGTTTGTGCCAAAACAGAA	AGTCTGGGATAAGAGATTTCA	GTTACCTGACAGATCCTCGGTGG
	nav2a_g2	TAATACGACTCACTATAGGTACCGATGGTGACGTCAGGTTTTAGAGCTAGAAATAGC	TAATACGACTCACTATAGGGGAGTCGCTAACTACGGTGTTTTAGAGCTAGAAATAGC	TAAAGATGGGTGCTGTGTGC	AGCCAGAGTTCGCTACAAGG	TGTACCGATGGTGACGTCAGAGG
	nav2a_g3	TAATACGACTCACTATAGGCATCCTTTCAGGCCCGAGGTTTTAGAGCTAGAAATAGC	TAATACGACTCACTATAGGATACTGCGTGCCGACCTCGTTTTAGAGCTAGAAATAGC	AAATGTGCTGCTTTGATGTTT	CAACAATGACATCGAAACAAA	ATCATCCTTTCAGGCCCGAGTGG
	nav2a_g4	TAATACGACTCACTATAGGTGCTGTGTGCGAATCACAGTTTTAGAGCTAGAAATAGC	TAATACGACTCACTATAGGATTACCTACGTGTAGCGGGTTTTAGAGCTAGAAATAGC	TGTCGTTCTATTCATCGCTCT	TGTAGGCCTTCTCTCACAGC	GGTGCTGTGTGCGAATCACATGG
nav2b	nav2b_g1	TAATACGACTCACTATAGGCAGCTACTTGACGGACGGGTTTTAGAGCTAGAAATAGC	TAATACGACTCACTATAGGGTTGCGACGCCGATGACAGTTTTAGAGCTAGAAATAGC	TCTGATTGCCGATGATTCAC	TTTGTCTTTTGCGCTGTTTG	TGCAGCTACTTGACGGACGGAGG
	nav2b_g2	TAATACGACTCACTATAGGGTCTTCGAACTAGCGGTGGTTTTAGAGCTAGAAATAGC	TAATACGACTCACTATAGGGCGGCTAGTTGTATACGCGTTTTAGAGCTAGAAATAGC	GGGCTGATGAAGCTCAGAGT	GGCCTCAGCAAAAGTGAAAG	TGGTCTTCGAACTAGCGGTGAGG
	nav2b_g3	TAATACGACTCACTATAGGGATCGGTTACGTAATGGAGTTTTAGAGCTAGAAATAGC	TAATACGACTCACTATAGGAGTATTGACTAGGCGATGGTTTTAGAGCTAGAAATAGC	GGGCTGATGAAGCTCAGAGT	GGCCTCAGCAAAAGTGAAAG	GAGATCGGTTACGTAATGGAAGG
	nav2b_g4	TAATACGACTCACTATAGGGGTACACCATCTCTCAGGGTTTTAGAGCTAGAAATAGC	TAATACGACTCACTATAGGACGCGCTATGTCGAACCTGTTTTAGAGCTAGAAATAGC	GACGCATTACCAGTGGGTCT	ACATCTTGGTTTTGGGGATG	TGGGTACACCATCTCTCAGGAGG
ntn1a	ntn1a_g1	TAATACGACTCACTATAGGTGGCAATCACAGGCTGCGGTTTTAGAGCTAGAAATAGC	TAATACGACTCACTATAGGACCATCGACGGTCGGTGAGTTTTAGAGCTAGAAATAGC	GCTCTGCTGGTAGCCGTTAG	CCTTGTTGCGTCTTCATGTG	GATGGCAATCACAGGCTGCGAGG
	ntn1a_g2	TAATACGACTCACTATAGGTTCACAGTCTACAAATGGGTTTTAGAGCTAGAAATAGC	TAATACGACTCACTATAGGACAAGATTAGCCTTCGATGTTTTAGAGCTAGAAATAGC	TTTGGGCTCAAATACCTGCT	AAACTGGGCAGATGGATGTC	GATTCACAGTCTACAAATGGGGG
	ntn1a_g3	TAATACGACTCACTATAGGGATCCACATACTTATGCAGTTTTAGAGCTAGAAATAGC	TAATACGACTCACTATAGGCCTCATATACGAACATGTGTTTTAGAGCTAGAAATAGC	GCAAACTGCATTATGGCTCA	TTTGTGTGTGCACGCTTTTT	GTGATCCACATACTTATGCAGGG
	ntn1a_g4	TAATACGACTCACTATAGGCCTTTGCAGGCCTTTCTGGTTTTAGAGCTAGAAATAGC	TAATACGACTCACTATAGGCTTCCTTGTCGGCACTTGGTTTTAGAGCTAGAAATAGC	TCATGCCTGGAAGTCATTGT	GCTGTCGTTTCAACATGGAG	TACCTTTGCAGGCCTTTCTGTGG
ntn1b	ntn1b_g1	TAATACGACTCACTATAGGGAGTCTTACTGATACAGGGTTTTAGAGCTAGAAATAGC	TAATACGACTCACTATAGGGGACTCTCGGAATTAGTAGTTTTAGAGCTAGAAATAGC	CTGTGATGGCAATGCTGAAT	GTGTGACTGGCATCACCTGT	AGGAGTCTTACTGATACAGGGGG
	ntn1b_g2	TAATACGACTCACTATAGGAGTGGCAGTGGCGTCCGGGTTTTAGAGCTAGAAATAGC	TAATACGACTCACTATAGGCTGGAGGTCGCGCGTGGAGTTTTAGAGCTAGAAATAGC	TGACCTTCACGACCAAACAC	CGCTTCAACATGGAGCTGTA	GTAGTGGCAGTGGCGTCCGGCGG
	ntn1b_g3	TAATACGACTCACTATAGGACTGATACAGGGGGCGATGTTTTAGAGCTAGAAATAGC	TAATACGACTCACTATAGGAGCGAGTCGCTAAGTGAGGTTTTAGAGCTAGAAATAGC	CTGTGATGGCAATGCTGAAT	GTGTGACTGGCATCACCTGT	TTACTGATACAGGGGGCGATGGG
	ntn1b_g4	TAATACGACTCACTATAGGTCACCTGTGGGCCCGTCTGTTTTAGAGCTAGAAATAGC	TAATACGACTCACTATAGGACTCGGCGTCGTTGCCTCGTTTTAGAGCTAGAAATAGC	TGGGACCATGTTTATGCCTTA	AGTTGCGTCCCAAATGACTC	ACTCACCTGTGGGCCCGTCTGGG
olig2	olig2_g1	TAATACGACTCACTATAGGCGTGAGCGAGATCTACGGGTTTTAGAGCTAGAAATAGC	TAATACGACTCACTATAGGGCGCGTGAGTAAGGCTCAGTTTTAGAGCTAGAAATAGC	CACATGCTACACGGACAAGG	GCTCTCCAAAAAGGACCGTA	CTCGTGAGCGAGATCTACGGCGG
	olig2_g2	TAATACGACTCACTATAGGAAGAGTGCCACAACTGGAGTTTTAGAGCTAGAAATAGC	TAATACGACTCACTATAGGGCCGAGTAAGACGACTAAGTTTTAGAGCTAGAAATAGC	CACATGCTACACGGACAAGG	GCTCTCCAAAAAGGACCGTA	GTAAGAGTGCCACAACTGGACGG
	olig2_g3	TAATACGACTCACTATAGGTGCACCTCTTAACTCCGGGTTTTAGAGCTAGAAATAGC	TAATACGACTCACTATAGGACTCATCTGCGTACCGTCGTTTTAGAGCTAGAAATAGC	CTTCATCTCCTCCAGCGAGT	TCCAGCAGACCTTCTTCTCC	TCTGCACCTCTTAACTCCGGTGG
	olig2_g4	TAATACGACTCACTATAGGCACATGCTACACGGACAAGTTTTAGAGCTAGAAATAGC	TAATACGACTCACTATAGGATACACGCGACGATCAACGTTTTAGAGCTAGAAATAGC	TCGAGGGCTAAGGAAGGTTT	GTTTCCATCCGTCCAGTTGT	GGCACATGCTACACGGACAAGGG
phox2a	phox2a_g1	TAATACGACTCACTATAGGCGTATGACTCGTGCATGGGTTTTAGAGCTAGAAATAGC	TAATACGACTCACTATAGGGTGCGTTAGGACCGCGTGGTTTTAGAGCTAGAAATAGC	GGGTGGAGGAAAGGGTTAAA	ACAACAAGCCGACAACAGTG	CACGTATGACTCGTGCATGGCGG
	phox2a_g2	TAATACGACTCACTATAGGTGAGCGGACCCTTCGCCGGTTTTAGAGCTAGAAATAGC	TAATACGACTCACTATAGGGCGCTATCGTGCGACGGCGTTTTAGAGCTAGAAATAGC	GCGAACTCTAAAGCGTCGAG	ATACTCGGGCGATAAACGTG	TATGAGCGGACCCTTCGCCGGGG
	phox2a_g3	TAATACGACTCACTATAGGCTAACATGAGCAGCCCCGGTTTTAGAGCTAGAAATAGC	TAATACGACTCACTATAGGGCCGACGACTAGCCGATGGTTTTAGAGCTAGAAATAGC	AGATTTCCAGAGAGCCGTGA	TTTTCCTGTGGAAGCTGGAC	CGCTAACATGAGCAGCCCCGGGG
	phox2a_g4	TAATACGACTCACTATAGGCTGGGCTCTGGGACCCCGGTTTTAGAGCTAGAAATAGC	TAATACGACTCACTATAGGGGCCTGGTCGCGCGATGCGTTTTAGAGCTAGAAATAGC	CATTCCTCAGGTCTGGTTCC	GCGTTGTGCACGAGTCTTTA	GCCTGGGCTCTGGGACCCCGGGG
plxna2	plxna2_g1	TAATACGACTCACTATAGGGATTCGGATCAAGTACGGGTTTTAGAGCTAGAAATAGC	TAATACGACTCACTATAGGAGCGGTATGTCGTAGAACGTTTTAGAGCTAGAAATAGC	CTAATGCATCCCCTCCAAAA	GAGTTTCTTCCGCGTCAAAG	AGGATTCGGATCAAGTACGGCGG
	plxna2_g2	TAATACGACTCACTATAGGCTGCCATCGTGAGCATCGGTTTTAGAGCTAGAAATAGC	TAATACGACTCACTATAGGACTCCGCGTTGCTAAGCGGTTTTAGAGCTAGAAATAGC	GGTTGTCCATCTGCATCTGA	CAGCAATGCCACAGTCTTGT	TCCTGCCATCGTGAGCATCGCGG
	plxna2_g3	TAATACGACTCACTATAGGATTCGGGACATTAATGCAGTTTTAGAGCTAGAAATAGC	TAATACGACTCACTATAGGATGAGTAACCGATTAGCTGTTTTAGAGCTAGAAATAGC	GAATCTTGCGCCAGAAGAAC	TTGCCTATTGGTTGTGTTCG	GTATTCGGGACATTAATGCACGG
	plxna2_g4	TAATACGACTCACTATAGGTCGATTCGCTGAACAGTGGTTTTAGAGCTAGAAATAGC	TAATACGACTCACTATAGGACGCTAGTATGCCGTAGTGTTTTAGAGCTAGAAATAGC	CCTCTGACCCCAAACTTTCA	ATGTGTTCCTGTTGGTGCTG	GCTCGATTCGCTGAACAGTGGGG
ppp1r14ba	ppp1r14ba_g1	TAATACGACTCACTATAGGTTCTTCTTCGGTACCGGGGTTTTAGAGCTAGAAATAGC	TAATACGACTCACTATAGGGTTCGTCCGGACTTGTCTGTTTTAGAGCTAGAAATAGC	ACATGACAAATGGAGCGTGA	GCTCTTTGTATGCCCGATCT	ACTTCTTCTTCGGTACCGGGAGG
	ppp1r14ba_g2	TAATACGACTCACTATAGGTGGCTCTCTCGACGTCGCGTTTTAGAGCTAGAAATAGC	TAATACGACTCACTATAGGGTTACGCGCTCGTCGTCCGTTTTAGAGCTAGAAATAGC	CAATGAAAGCTGACGCAAAG	AAGGGCAGTGCTTCAGTGAT	AATGGCTCTCTCGACGTCGCTGG
	ppp1r14ba_g3	TAATACGACTCACTATAGGATTAGACCTTCACTCGAAGTTTTAGAGCTAGAAATAGC	TAATACGACTCACTATAGGGACTATATTCACGATACCGTTTTAGAGCTAGAAATAGC	ATAACAGTCGACCAGCAGCA	AGCCAGCTGCCTGAACTATC	TGATTAGACCTTCACTCGAATGG
	ppp1r14ba_g4	TAATACGACTCACTATAGGTCGTACAGATTCATTAACGTTTTAGAGCTAGAAATAGC	TAATACGACTCACTATAGGATTACTGACGCATACTTAGTTTTAGAGCTAGAAATAGC	GCAAAACCATGAAATCAGCA	TTTTCAGCAACATGCAATGG	AGTCGTACAGATTCATTAACTGG
ppp1r14bb	ppp1r14bb_g1	TAATACGACTCACTATAGGATCGTGCTGCAAGAGTCAGTTTTAGAGCTAGAAATAGC	TAATACGACTCACTATAGGGAGCGCTATACGCTAAGTGTTTTAGAGCTAGAAATAGC	TCCAGAGCTGGAGATTGATGTA	TTCCTGTTGAAAAACAGAAGCA	AGATCGTGCTGCAAGAGTCAAGG
	ppp1r14bb_g2	TAATACGACTCACTATAGGATTGTTGGACAGGATCCGGTTTTAGAGCTAGAAATAGC	TAATACGACTCACTATAGGGACTAGTGTGGTAGCATCGTTTTAGAGCTAGAAATAGC	AATGAATGAATGGTTGATCGTG	GATACGATGAGGAAAGGTGGAG	GAATTGTTGGACAGGATCCGTGG
	ppp1r14bb_g3	TAATACGACTCACTATAGGCTGAGCTTCTGCATGCCAGTTTTAGAGCTAGAAATAGC	TAATACGACTCACTATAGGGCTGTCGCGACTTCCAATGTTTTAGAGCTAGAAATAGC	AATGAATGAATGGTTGATCGTG	GATACGATGAGGAAAGGTGGAG	TACTGAGCTTCTGCATGCCACGG
	ppp1r14bb_g4	TAATACGACTCACTATAGGGGATTATTGACCAGCTAAGTTTTAGAGCTAGAAATAGC	TAATACGACTCACTATAGGATTAACGATCGGTACATGGTTTTAGAGCTAGAAATAGC	CCAGCCGGTTATTTACATCATT	TTAGCAAAGCGTCTGTAAACGA	GTGGATTATTGACCAGCTAACGG
rragd	rragd_g1	TAATACGACTCACTATAGGTTCACCTTACAGTGACCAGTTTTAGAGCTAGAAATAGC	TAATACGACTCACTATAGGAGACTTCCGATACCTTACGTTTTAGAGCTAGAAATAGC	ACTAGGCTATTGGCGCAGAC	CAGCATCGGCTAGATCATCA	GCTTCACCTTACAGTGACCAGGG
	rragd_g2	TAATACGACTCACTATAGGGCCCATGAGCAGGATCCGGTTTTAGAGCTAGAAATAGC	TAATACGACTCACTATAGGATAAGCCGACGTCGCGGCGTTTTAGAGCTAGAAATAGC	GCAGAATGTTTGGGGTGAAC	TGGGGTCGAAGAAATCAATC	AGGCCCATGAGCAGGATCCGCGG
	rragd_g3	TAATACGACTCACTATAGGGAGCAGATTCTCAAGGGTGTTTTAGAGCTAGAAATAGC	TAATACGACTCACTATAGGAGCACGTACGGAGTTATGGTTTTAGAGCTAGAAATAGC	TTGTGCGGTATTTTGAGCTG	AACAGCTCCAGCCTAAGGAA	TTGAGCAGATTCTCAAGGGTGGG
	rragd_g4	TAATACGACTCACTATAGGGAGCAGATTCTCAAGGGTGTTTTAGAGCTAGAAATAGC	TAATACGACTCACTATAGGATAGGAGGTACGCTTACGGTTTTAGAGCTAGAAATAGC	TTGTGCGGTATTTTGAGCTG	AACAGCTCCAGCCTAAGGAA	TTGAGCAGATTCTCAAGGGTGGG
ruvbl1	ruvbl1_g1	TAATACGACTCACTATAGGATCCAGTGGAATTCCGTGGTTTTAGAGCTAGAAATAGC	TAATACGACTCACTATAGGAATGCCGTTCCGATGAGTGTTTTAGAGCTAGAAATAGC	TTTCTGTGTGGCTCTGTTTCAG	TCTGTCTGTGCTCGGATCTTTA	AGATCCAGTGGAATTCCGTGAGG
	ruvbl1_g2	TAATACGACTCACTATAGGTGGGTTCTCAGTCTCACAGTTTTAGAGCTAGAAATAGC	TAATACGACTCACTATAGGCTACGTTGTTCGACAGTCGTTTTAGAGCTAGAAATAGC	AGTGTATTGGCCAGTAAAACCG	AAACATAACAACATGCCTGCAC	ATTGGGTTCTCAGTCTCACAAGG
	ruvbl1_g3	TAATACGACTCACTATAGGTACGCAGATAAACTGCGAGTTTTAGAGCTAGAAATAGC	TAATACGACTCACTATAGGACAGTAGCCACTAGAATGGTTTTAGAGCTAGAAATAGC	CAGGTAACATGAATGAAGCTGG	TAAGCAGTTTCCTCGATTGGAT	TGTACGCAGATAAACTGCGAGGG
	ruvbl1_g4	TAATACGACTCACTATAGGTACATCGAGGCTAACAGTGTTTTAGAGCTAGAAATAGC	TAATACGACTCACTATAGGACCTCATAAATCGGTAGGGTTTTAGAGCTAGAAATAGC	CGTAGATAAGCTGGATGGAAGC	GTCCTTTATTCCACTGCCAGAC	TCTACATCGAGGCTAACAGTGGG
scn1lab	scn1lab_g1	TAATACGACTCACTATAGGCGTGGGCAGAATACAGAAGTTTTAGAGCTAGAAATAGC	TAATACGACTCACTATAGGGCGACAAGACGGTATAGAGTTTTAGAGCTAGAAATAGC	GAGCTCTTTCAGTGCCGATAAT	GATTGGACAGGCAGTTCTCTTT	GCCGTGGGCAGAATACAGAAAGG
	scn1lab_g2	TAATACGACTCACTATAGGATCGGTACTGTAACCGTGGTTTTAGAGCTAGAAATAGC	TAATACGACTCACTATAGGGCGTACGTAATTGGTCACGTTTTAGAGCTAGAAATAGC	GTAATGGGGTGGAGAGTCATGT	ACGTCAGATGATTCGCTACTGA	CTATCGGTACTGTAACCGTGAGG
	scn1lab_g3	TAATACGACTCACTATAGGCTGAGGAACAAGCAACGGGTTTTAGAGCTAGAAATAGC	TAATACGACTCACTATAGGGAAGCACTAGGAACGAGCGTTTTAGAGCTAGAAATAGC	GTATTTGGGCTCATGGAATCTT	GACAGCTTCTTCACTGACTGGA	TCCTGAGGAACAAGCAACGGCGG
	scn1lab_g4	TAATACGACTCACTATAGGAGGCCCTTTGGATGACGAGTTTTAGAGCTAGAAATAGC	TAATACGACTCACTATAGGGATGAACCGTACGCGTTGGTTTTAGAGCTAGAAATAGC	CCAATCCCTCAAAAGTCTCCTA	GACAGCTTCTTCACTGACTGGA	GAAGGCCCTTTGGATGACGACGG
sdk1a	sdk1a_g1	TAATACGACTCACTATAGGGTACCTCACCCCTACACGGTTTTAGAGCTAGAAATAGC	TAATACGACTCACTATAGGACACTCCGCTCGCACCTAGTTTTAGAGCTAGAAATAGC	CTGTGGGCTAACATGCTGAA	CAACAAACCCTCCTTTGCTT	ACGTACCTCACCCCTACACGCGG
	sdk1a_g2	TAATACGACTCACTATAGGAGACGATTCCCTTCCAGGGTTTTAGAGCTAGAAATAGC	TAATACGACTCACTATAGGACCAATGCTATCCGTGGCGTTTTAGAGCTAGAAATAGC	TGCTGCCTGAACAGAAGAAA	TGCCTGGATTTCCAGCTAAG	CCAGACGATTCCCTTCCAGGTGG
	sdk1a_g3	TAATACGACTCACTATAGGTGACCTTATAGTCCAATGGTTTTAGAGCTAGAAATAGC	TAATACGACTCACTATAGGATCTAGTTCGACTATCGAGTTTTAGAGCTAGAAATAGC	CAAGCCTCAAGGCATGCTA	CAGTTAGATGCGGGTTAGGG	CGTGACCTTATAGTCCAATGTGG
	sdk1a_g4	TAATACGACTCACTATAGGCCGGCAACGAATCCAAGGGTTTTAGAGCTAGAAATAGC	TAATACGACTCACTATAGGACGAAGTACCGCGACGACGTTTTAGAGCTAGAAATAGC	TACAACAGAACCGGTGTGGA	CCCCCTGTGTCAGTTTGACT	GGCCGGCAACGAATCCAAGGAGG
sdk1b	sdk1b_g1	TAATACGACTCACTATAGGCGAGAGCCGATGTTCGTGGTTTTAGAGCTAGAAATAGC	TAATACGACTCACTATAGGACGTGTAATCGCGGTCGGGTTTTAGAGCTAGAAATAGC	TTTGCACAAGTGTCCCAAAC	CAATGCCGTACACCACAGTC	GACGAGAGCCGATGTTCGTGTGG
	sdk1b_g2	TAATACGACTCACTATAGGTCATCATTACCTGTACTCGTTTTAGAGCTAGAAATAGC	TAATACGACTCACTATAGGATCTTTCACTTCTCGACAGTTTTAGAGCTAGAAATAGC	TTGACTGCAAGGGAAAGAAAA	TTGAAAAACCATGGTCAGCA	GCTCATCATTACCTGTACTCCGG
	sdk1b_g3	TAATACGACTCACTATAGGTTTAAAGCGTGAGGATGCGTTTTAGAGCTAGAAATAGC	TAATACGACTCACTATAGGATGATCGCGATAGTGGTAGTTTTAGAGCTAGAAATAGC	TGTGTGAAACCCATTTGTGC	CAATGCCGTACACCACAGTC	TCTTTAAAGCGTGAGGATGCGGG
	sdk1b_g4	TAATACGACTCACTATAGGCAGGGCGCTATTATGTACGTTTTAGAGCTAGAAATAGC	TAATACGACTCACTATAGGACACTAGTTGCGGCTATGGTTTTAGAGCTAGAAATAGC	CAATCAGTCCAATGTGTCCAA	TGATGAGAAACCAGCCAGAA	TGCAGGGCGCTATTATGTACAGG
sema3fa	sema3fa_g1	TAATACGACTCACTATAGGTTGGTTCGTACCACCAGGGTTTTAGAGCTAGAAATAGC	TAATACGACTCACTATAGGATCTAGGCGCGTGCTCATGTTTTAGAGCTAGAAATAGC	GTTGCATACCAGGGCAAAAT	TGTCAGGGGCATGAATAATGT	CGTTGGTTCGTACCACCAGGGGG
	sema3fa_g2	TAATACGACTCACTATAGGTGGTGGTACGAACCAACGGTTTTAGAGCTAGAAATAGC	TAATACGACTCACTATAGGACCAAGGTAGACGGCGTTGTTTTAGAGCTAGAAATAGC	GGCCTTTCGCTCATAAAGAA	GGGGCATGAATAATGTTAGGC	CCTGGTGGTACGAACCAACGTGG
	sema3fa_g3	TAATACGACTCACTATAGGGAGTCTGACCCATCTCAGGTTTTAGAGCTAGAAATAGC	TAATACGACTCACTATAGGACATCGATCGGAGTTCCCGTTTTAGAGCTAGAAATAGC	TGCTTTTTGCATGAGTGTCC	TGCATATTTGGAGCAACATGA	GGGAGTCTGACCCATCTCAGAGG
	sema3fa_g4	TAATACGACTCACTATAGGTAAAATCGATGTAGACGCGTTTTAGAGCTAGAAATAGC	TAATACGACTCACTATAGGATCGTAGACTAGTACGAAGTTTTAGAGCTAGAAATAGC	CCAAACTCAACAGCGTCTCA	AAGCAGTTGCTTGAGGGAAA	CATAAAATCGATGTAGACGCCGG
sema3fb	sema3fb_g1	TAATACGACTCACTATAGGACGTTAGTCCTGACCACCGTTTTAGAGCTAGAAATAGC	TAATACGACTCACTATAGGACTCTACCCTAACGGTCGGTTTTAGAGCTAGAAATAGC	AAGCTCCCTGCGCTGTAATA	AACAAGCTGAAGCACCGATT	CCACGTTAGTCCTGACCACCAGG
	sema3fb_g2	TAATACGACTCACTATAGGCGTTAGTCCTGACCACCAGTTTTAGAGCTAGAAATAGC	TAATACGACTCACTATAGGATTCCTCGACGACGCACTGTTTTAGAGCTAGAAATAGC	AAGCTCCCTGCGCTGTAATA	AACAAGCTGAAGCACCGATT	CACGTTAGTCCTGACCACCAGGG
	sema3fb_g3	TAATACGACTCACTATAGGAAGTGCACACGGGGTTGTGTTTTAGAGCTAGAAATAGC	TAATACGACTCACTATAGGTCGGAGTAGGTACTGACGGTTTTAGAGCTAGAAATAGC	GTTATAGTGCGCTGGGGAAG	TGTCGACCCTAATGGCTTTT	ATAAGTGCACACGGGGTTGTAGG
	sema3fb_g4	TAATACGACTCACTATAGGTCTGCGTCTACTCCATGGGTTTTAGAGCTAGAAATAGC	TAATACGACTCACTATAGGATCTCCTTACGCGTCGGTGTTTTAGAGCTAGAAATAGC	GGGTTACCATTGGCATCTGT	GGAAGGTGTTTGCATCTGCT	GGTCTGCGTCTACTCCATGGCGG
sema5ba	sema5ba_g1	TAATACGACTCACTATAGGGCTGTGGAGTTATGACGGGTTTTAGAGCTAGAAATAGC	TAATACGACTCACTATAGGATTAGGCGCGAGGTTGTGGTTTTAGAGCTAGAAATAGC	CAACGTTCTGTCATTGCTTCA	TGCAGCTGGAGTGTCAAAAC	CCGCTGTGGAGTTATGACGGGGG
	sema5ba_g2	TAATACGACTCACTATAGGGAAGTCGTATTTGCCCAGGTTTTAGAGCTAGAAATAGC	TAATACGACTCACTATAGGACTTCTAGCGAATGTGGCGTTTTAGAGCTAGAAATAGC	GACCTGCAGAATGATGCAAA	ACTGAACCCGTGACTTCCAG	GGGAAGTCGTATTTGCCCAGCGG
	sema5ba_g3	TAATACGACTCACTATAGGGCAGTGTTCGGTTCCCTGGTTTTAGAGCTAGAAATAGC	TAATACGACTCACTATAGGATTCGCGCTTCGCGGTGTGTTTTAGAGCTAGAAATAGC	CTGCATGGCAATAACAGGTG	TGTCCGTTTTACTCCCCTTG	TCGCAGTGTTCGGTTCCCTGTGG
	sema5ba_g4	TAATACGACTCACTATAGGAATGGAAATAGCTGTCCAGTTTTAGAGCTAGAAATAGC	TAATACGACTCACTATAGGATAACCGTATAAGTCGAGGTTTTAGAGCTAGAAATAGC	GAGAGCGGCTTGGTTATCAT	TGTGGCCATTTTCAAGTGATT	AGAATGGAAATAGCTGTCCAGGG
sema5bb	sema5bb_g1	TAATACGACTCACTATAGGAGTCCTGATACTCGACCGGTTTTAGAGCTAGAAATAGC	TAATACGACTCACTATAGGACTCAACCTATCGGTGGCGTTTTAGAGCTAGAAATAGC	ACCGGATGGCAAGAGCAC	CAATCGAGAGAAATAATTAAGGCG	GCAGTCCTGATACTCGACCGGGG
	sema5bb_g2	TAATACGACTCACTATAGGTCACCCTCGACCCCAGTGGTTTTAGAGCTAGAAATAGC	TAATACGACTCACTATAGGACCTCGCCTCCGATGCACGTTTTAGAGCTAGAAATAGC	TTTAGTGATTGGTCAACATGGC	GTGTTCGGCAGAAGAAAGAAAC	GATCACCCTCGACCCCAGTGTGG
	sema5bb_g3	TAATACGACTCACTATAGGAACAAGACCTCATCTACGGTTTTAGAGCTAGAAATAGC	TAATACGACTCACTATAGGACTATCCGAACTAGACCAGTTTTAGAGCTAGAAATAGC	GATCTGGAGACGTTCCCTTCTA	TTTGATCACTCTTTCCCTCCTC	CGAACAAGACCTCATCTACGGGG
	sema5bb_g4	TAATACGACTCACTATAGGTCCTTCACCTCGACACGGGTTTTAGAGCTAGAAATAGC	TAATACGACTCACTATAGGACTCCACTTCTAGGCGCCGTTTTAGAGCTAGAAATAGC	GTGTTTGTTTAGGAATGGAGGC	TTGAGGTCTCACCTCTCCTCTC	AATCCTTCACCTCGACACGGAGG
slc12a5a	slc12a5a_g1	TAATACGACTCACTATAGGAAATGCAGGGAATCCCCGGTTTTAGAGCTAGAAATAGC	TAATACGACTCACTATAGGGCGAATCACCTAGGAAGCGTTTTAGAGCTAGAAATAGC	CCCTAGAAAACCGCAATTCA	TATGTGCAGGGTCTGTGTGC	CGAAATGCAGGGAATCCCCGGGG
	slc12a5a_g2	TAATACGACTCACTATAGGAACCTCACCAAGACTGAGGTTTTAGAGCTAGAAATAGC	TAATACGACTCACTATAGGACGTAATACGGCCAACCAGTTTTAGAGCTAGAAATAGC	GTCACACTCGGCAGCAATC	TTGACAGCAGACAATGACAGG	TCAACCTCACCAAGACTGAGCGG
	slc12a5a_g3	TAATACGACTCACTATAGGTTGGGGCAACAACACCCGGTTTTAGAGCTAGAAATAGC	TAATACGACTCACTATAGGATCGCAAGCCGCAGATGCGTTTTAGAGCTAGAAATAGC	CTCCAAATACTGCAAAACTGC	AGGCATTATTCTTGAGTTCAT	TGTTGGGGCAACAACACCCGAGG
	slc12a5a_g4	TAATACGACTCACTATAGGAAGCGCTCTCCATTCGAAGTTTTAGAGCTAGAAATAGC	TAATACGACTCACTATAGGACCTTAACCTTCGCGAAGGTTTTAGAGCTAGAAATAGC	CGGACAGACACAGAGGTCAA	GCTTCACGGCATGAAAGATT	TGAAGCGCTCTCCATTCGAAGGG
slc12a5b	slc12a5b_g1	TAATACGACTCACTATAGGGTACCTCACCCCTACACGGTTTTAGAGCTAGAAATAGC	TAATACGACTCACTATAGGACACTCGGTAGTAAGTCAGTTTTAGAGCTAGAAATAGC	TGGCACACTCGCTTACTGAC	CCCAATCAAAGGTGGATGTT	TATGAGTCTGAAACTAACCGTGG
	slc12a5b_g2	TAATACGACTCACTATAGGGTGCGACTGCATCCAGGGGTTTTAGAGCTAGAAATAGC	TAATACGACTCACTATAGGTCCGGATGCGGAAGTCGCGTTTTAGAGCTAGAAATAGC	CCAGAGCAAAACCAAAAAGC	CGAGATGGCATCATTCCTTT	AGGTGCGACTGCATCCAGGGAGG
	slc12a5b_g3	TAATACGACTCACTATAGGTGTGCCAAGACCATAGAGGTTTTAGAGCTAGAAATAGC	TAATACGACTCACTATAGGAACGTTACGCGGTACAGAGTTTTAGAGCTAGAAATAGC	TGCTGGTTTGAAACATTTGC	GAGTGAGAGATCAATGGCACA	TTTGTGCCAAGACCATAGAGCGG
	slc12a5b_g4	TAATACGACTCACTATAGGCAGTTCTCCTCTCCAGTGGTTTTAGAGCTAGAAATAGC	TAATACGACTCACTATAGGTCTGCGCTAACGGATCTCGTTTTAGAGCTAGAAATAGC	AACAAAAAGGGGCTGACAGA	CGATATGTGCTGTTTCCCTGT	TACAGTTCTCCTCTCCAGTGCGG
tle3a	tle3a_g1	TAATACGACTCACTATAGGCATCGTTACGAGGTGTAGGTTTTAGAGCTAGAAATAGC	TAATACGACTCACTATAGGAATATAGTGCGTGGCGCTGTTTTAGAGCTAGAAATAGC	CTGGCGGCACTTAAATCTTC	AGTCAACCACAGGCAAAAGG	GGCATCGTTACGAGGTGTAGGGG
	tle3a_g2	TAATACGACTCACTATAGGAGCAGGCTGGCGCAGAGGGTTTTAGAGCTAGAAATAGC	TAATACGACTCACTATAGGCAGGCGAGGTAGGACGGCGTTTTAGAGCTAGAAATAGC	TATTGTCCAGCCCTTTTCCA	CCAGGAGCGGACTGTGTTAT	GTAGCAGGCTGGCGCAGAGGAGG
	tle3a_g3	TAATACGACTCACTATAGGCCGGGAGCTCTCATATGAGTTTTAGAGCTAGAAATAGC	TAATACGACTCACTATAGGACTAATCGCATGGCGGTCGTTTTAGAGCTAGAAATAGC	AAAGTGGCCAATACGTGGAT	TTAAGCGCTCTCGTGGAACT	GGCCGGGAGCTCTCATATGAGGG
	tle3a_g4	TAATACGACTCACTATAGGCGCCAGCCTGCTACGCGCGTTTTAGAGCTAGAAATAGC	TAATACGACTCACTATAGGGCGCCTTGCCACGCCGCAGTTTTAGAGCTAGAAATAGC	TATTGTCCAGCCCTTTTCCA	CCAGGAGCGGACTGTGTTAT	TGCGCCAGCCTGCTACGCGCTGG
tle3b	tle3b_g1	TAATACGACTCACTATAGGTGGTGGTGCAATCGACAAGTTTTAGAGCTAGAAATAGC	TAATACGACTCACTATAGGAAGATCGTACGAGTTGGCGTTTTAGAGCTAGAAATAGC	TGAGCATGCAAGTTACAGCA	TTGTTGTGTGTGCCATGTTG	TATGGTGGTGCAATCGACAATGG
	tle3b_g2	TAATACGACTCACTATAGGACTCCTTCCATGTTAGCGGTTTTAGAGCTAGAAATAGC	TAATACGACTCACTATAGGACCCTTGTATGCCGCTATGTTTTAGAGCTAGAAATAGC	AGTGTAAACATGCCGTGTGG	AAGTGCTGGGAATCTGCAAC	CTACTCCTTCCATGTTAGCGCGG
	tle3b_g3	TAATACGACTCACTATAGGTGCTCCCAGAGGACGCCAGTTTTAGAGCTAGAAATAGC	TAATACGACTCACTATAGGACGAACGTCGCACGGTCCGTTTTAGAGCTAGAAATAGC	ACTTCAGACCGAACCCTTCC	TGGATGTGTCCAACGAGGTA	GGTGCTCCCAGAGGACGCCACGG
	tle3b_g4	TAATACGACTCACTATAGGAAGAGCGGGAGTCTAGCAGTTTTAGAGCTAGAAATAGC	TAATACGACTCACTATAGGAGCGCTAGACGATAGGAGGTTTTAGAGCTAGAAATAGC	TCATGCTGATCCACCACTGT	AGTCACAGGCTCAGGGTCAG	TAAAGAGCGGGAGTCTAGCACGG
tnksa	tnksa_g1	TAATACGACTCACTATAGGTGTTATACTTGATCAACAGTTTTAGAGCTAGAAATAGC	TAATACGACTCACTATAGGATACTACTAATTATTGGCGTTTTAGAGCTAGAAATAGC	ACTCTCCCTCGGGTTGTTTT	CAACAAACGCTCAGCTTGAA	GGTGTTATACTTGATCAACAGGG
	tnksa_g2	TAATACGACTCACTATAGGGGGGCCACAGGAACTGAGGTTTTAGAGCTAGAAATAGC	TAATACGACTCACTATAGGGCACGGCGGAACGTAAGGGTTTTAGAGCTAGAAATAGC	GCGCTGTGTTCAACTTACCA	GGGGGAAAAACACAATTGAA	ATGGGGCCACAGGAACTGAGAGG
	tnksa_g3	TAATACGACTCACTATAGGCACAGTTCTACTCCAGCAGTTTTAGAGCTAGAAATAGC	TAATACGACTCACTATAGGGTCCACCTCGAATACATCGTTTTAGAGCTAGAAATAGC	TCGAGGTGCTCTCCGTTACT	GCCGTGCAGACACTATCAGA	TGCACAGTTCTACTCCAGCACGG
	tnksa_g4	TAATACGACTCACTATAGGCAGCAAAGTGGAGCGGCGGTTTTAGAGCTAGAAATAGC	TAATACGACTCACTATAGGGCAGCGGAGCATAGGCAGGTTTTAGAGCTAGAAATAGC	GCTCCCCTCAGAATGTGAAC	TTCTTGCTGTGAGGCAACAG	GGCAGCAAAGTGGAGCGGCGTGG
trip12	trip12_g1	TAATACGACTCACTATAGGAGATGCTCTTCTACGTGAGTTTTAGAGCTAGAAATAGC	TAATACGACTCACTATAGGGCTTAACTCGTCGGTAATGTTTTAGAGCTAGAAATAGC	AGCAAAGGCCAACAGACAGT	CTAATGGGCAGAGCTTTTCTG	GCAGATGCTCTTCTACGTGACGG
	trip12_g2	TAATACGACTCACTATAGGTCAACCTACTATAGAAGAGTTTTAGAGCTAGAAATAGC	TAATACGACTCACTATAGGATCAATATTACCGACAAGGTTTTAGAGCTAGAAATAGC	AGTCTTTGCACCACCACCAT	TGGGACTCTGACCAATGTGA	ACTCAACCTACTATAGAAGACGG
	trip12_g3	TAATACGACTCACTATAGGTTCCAACCTGAGATGCGGGTTTTAGAGCTAGAAATAGC	TAATACGACTCACTATAGGGAGTGTATCAGCCGTCACGTTTTAGAGCTAGAAATAGC	CACAAACAGACCCAGTGTGG	CCATGAGCTTCCCAAGAAAA	TGTTCCAACCTGAGATGCGGAGG
	trip12_g4	TAATACGACTCACTATAGGAGATCCGTCTTCTATAGTGTTTTAGAGCTAGAAATAGC	TAATACGACTCACTATAGGGTTCACTTAGCTATAGTCGTTTTAGAGCTAGAAATAGC	AGTCTTTGCACCACCACCAT	TGGGACTCTGACCAATGTGA	ATAGATCCGTCTTCTATAGTAGG
usp47	usp47_g1	TAATACGACTCACTATAGGTGCTAGTCAATGACCCAGGTTTTAGAGCTAGAAATAGC	TAATACGACTCACTATAGGGCGACTAAGCGATTATCCGTTTTAGAGCTAGAAATAGC	TGCCACTAGAGGTGCATCAA	TTTGGGGCCTAGAAGAAGGT	GCTGCTAGTCAATGACCCAGAGG
	usp47_g2	TAATACGACTCACTATAGGAATAGCCTCTGCTCCCTGGTTTTAGAGCTAGAAATAGC	TAATACGACTCACTATAGGGCCTCTTCGTCGCAACATGTTTTAGAGCTAGAAATAGC	ACACGCAATCAAATTTCACG	CATTCCTGGAGGGGTCTTTT	GTAATAGCCTCTGCTCCCTGAGG
	usp47_g3	TAATACGACTCACTATAGGATTATCACGTCTACGAGGGTTTTAGAGCTAGAAATAGC	TAATACGACTCACTATAGGACATCGCGTATCGTAGTAGTTTTAGAGCTAGAAATAGC	ATGCAAAGGAAAACCACCAT	TTACAGAATCGCCCAAAACC	GGATTATCACGTCTACGAGGAGG
	usp47_g4	TAATACGACTCACTATAGGATTCCATACCAGCTCCAGGTTTTAGAGCTAGAAATAGC	TAATACGACTCACTATAGGACCTACCTAGCTACTAGCGTTTTAGAGCTAGAAATAGC	CCAAGCGATGACCTGTTACC	TCTGCTCCAGTGCATCAAAC	GTATTCCATACCAGCTCCAGAGG
vcp	vcp_g1	TAATACGACTCACTATAGGGGATGTCATTATCGCTGAGTTTTAGAGCTAGAAATAGC	TAATACGACTCACTATAGGACTTCAGTAGGCTAGTTGGTTTTAGAGCTAGAAATAGC	AATGAGATCAGACGGGAACG	GCCGTGTTCCTGGAGAGTT	GCGGATGTCATTATCGCTGACGG
	vcp_g2	TAATACGACTCACTATAGGCCGGGCCTGAGGATGGCAGTTTTAGAGCTAGAAATAGC	TAATACGACTCACTATAGGCACTAGGCGCGTGGACGGGTTTTAGAGCTAGAAATAGC	GCGAATGTCCGTGAAATCTT	CATCCTACATGGGGGAGAAA	GTCCGGGCCTGAGGATGGCAGGG
	vcp_g3	TAATACGACTCACTATAGGAGGTTCGCATGAACAGGGGTTTTAGAGCTAGAAATAGC	TAATACGACTCACTATAGGCGAAATAGGCGTGTGCGAGTTTTAGAGCTAGAAATAGC	GCACTGTTGGCTTTTGTGAA	CCTTTACGGATTGGCCTGTA	GAAGGTTCGCATGAACAGGGTGG
	vcp_g4	TAATACGACTCACTATAGGTTACAGGCCAATCCGTAAGTTTTAGAGCTAGAAATAGC	TAATACGACTCACTATAGGACATTCTAGCCGAACATGGTTTTAGAGCTAGAAATAGC	TTGGCGACGTAATCAGGTAA	CTGTATTGTGCTGCTGTGCAT	GCTTACAGGCCAATCCGTAAAGG
wnt8a	wnt8a_g1	TAATACGACTCACTATAGGGGGAATAGAAAGGCCCAAGTTTTAGAGCTAGAAATAGC	TAATACGACTCACTATAGGACAGACGTAGGAACGAGAGTTTTAGAGCTAGAAATAGC	GCGTTTCCTTGACTTGGCTG	CCTTTGGCCCAGTTATCAGCA	TAGGGAATAGAAAGGCCCAACGG
	wnt8a_g2	TAATACGACTCACTATAGGTTAAAGTGTACATTACGCGTTTTAGAGCTAGAAATAGC	TAATACGACTCACTATAGGGCCAATATCGTTAGTTAAGTTTTAGAGCTAGAAATAGC	CAAATAGTGTGCGGGTTGGG	TGTCGCTACATCCTCCCCAT	GGTTAAAGTGTACATTACGCCGG
	wnt8a_g3	TAATACGACTCACTATAGGTGGAGATCTAAACGAATGGTTTTAGAGCTAGAAATAGC	TAATACGACTCACTATAGGGAATATAACTAGGCGTGAGTTTTAGAGCTAGAAATAGC	CAAATAGTGTGCGGGTTGGG	GGCGTCTTGTCCAGTCTCAA	CTTGGAGATCTAAACGAATGCGG
	wnt8a_g4	TAATACGACTCACTATAGGTGCGGGTGTGACAGCTCGGTTTTAGAGCTAGAAATAGC	TAATACGACTCACTATAGGGCGCGTACGTGGCTTGGAGTTTTAGAGCTAGAAATAGC	CAAATAGTGTGCGGGTTGGG	GGCGTCTTGTCCAGTCTCAA	AATGCGGGTGTGACAGCTCGAGG
wnt9a	wnt9a_g1	TAATACGACTCACTATAGGCGGACCTGGAGAACCGCAGTTTTAGAGCTAGAAATAGC	TAATACGACTCACTATAGGACCACGTCGCGAGCAAGGGTTTTAGAGCTAGAAATAGC	AAAAACCAAGCGCAACATTC	TGTGTCACACGAATGAACGA	TCCGGACCTGGAGAACCGCAAGG
	wnt9a_g2	TAATACGACTCACTATAGGGGTCCGGAGCCTCATCACGTTTTAGAGCTAGAAATAGC	TAATACGACTCACTATAGGACCGGCTCCTAATCGGCGGTTTTAGAGCTAGAAATAGC	TGTGTGGGTGTTTCCCAGTA	TGCTGTGGTTTCCATTACCA	CAGGTCCGGAGCCTCATCACAGG
	wnt9a_g3	TAATACGACTCACTATAGGACAAACGTAGCGCAACCCGTTTTAGAGCTAGAAATAGC	TAATACGACTCACTATAGGACAAACGTAGCGCAACCCGTTTTAGAGCTAGAAATAGC	TCCAACATCCAGCAGCATAA	GATTTTCGGACACAGCCATT	GACCTCACAGCCAGACGAAAGGG
	wnt9a_g4	TAATACGACTCACTATAGGCTGTAGGATGCGGTCTCGGTTTTAGAGCTAGAAATAGC	TAATACGACTCACTATAGGCTGTAGGATGCGGTCTCGGTTTTAGAGCTAGAAATAGC	TGTGTGGGTGTTTCCCAGTA	TGCTGTGGTTTCCATTACCA	GCAGGCTTTGGCCATGGCGTGGG

## Sheet: Supp_Table4
Supplementary Table 4. G0 mosaic versus F2 germline mutant phenotypes for novel oCCDD candidate genes in zebrafish at 72 hpf
Zebrafish Gene	Human oCCDD phenotype	Reporter line	G0 CN3/ CN4	G0 CN5	G0 CN6	F2 mutant validation
ntn1a	CFEOM	Tg(isl1:GFP)	CN3/CN4 motor nuclei ? small and disorganized in a few	? mildly abnl	NA	Negative
rragd	CFEOM	Tg(isl1:GFP)	CN3 motor nuclei ? mildly abnl with small and butterfly-like appearance, ? mild CN4 nerve defasciculation	normal	NA	Negative
sdk1a	CFEOM	Tg(isl1:GFP)	CN4 motor nuclei ? malformed in a few	normal	NA	Negative
sema3fa	CFEOM	Tg(isl1:GFP)	CN3 / ? CN4 nerves abnl and defasciculated	normal	NA	Positive CN3 nerves defasciculated bilaterally in most fish. CN4 ? defasciculated, but looks within the range of normal defasciculation of CN4 developmentally
sema3fb	CFEOM	Tg(isl1:GFP)	CN3/ CN4 motor nuclei ? abnl in a few	normal	NA	Negative
slc12a5b	CFEOM	Tg(isl1:GFP)	CN3/ CN4 motor nuclei ? misshapen in a few	normal	NA	Negative
tle3b	CFEOM	Tg(isl1:GFP)	CN4 motor nuclei small in a few	normal	NA	Negative
wnt8a	CFEOM	Tg(isl1:GFP)	Boundary between CN3/ CN4 motor nuclei ? abnl	abnl in a few	NA	Negative
nav2a	Congenital ptosis	Tg(isl1:GFP)	CN4 motor nuclei small in a few	disorganized in a few	NA	Negative
plxna2	Congenital ptosis	Tg(isl1:GFP)	CN3/ CN4 motor nuclei variably abnl/ disorganized/ small	abnl in a few	NA	Negative
mid2	MGJWS	Tg(isl1:GFP)	CN3/ CN4 ? abnl in a few; CN4 has mildly hooked appearance	? mildly abnl in a few	NA	Negative
frmd4bb	DRS	HGj4A mnr2b/hlxb9lb	NA	NA	CN6 motor nuclei thin/ disorganized/ small in a few	Postive CN6 motor nuclei malformed with misrouting of CN6 nerve and failed targeting to extraocular muscles
kcnab1a	DRS	HGj4A mnr2b/hlxb9lb	NA	NA	CN6 nerve short/ thin/ disorganized in a few	Negative
lmx1a	DRS	HGj4A mnr2b/hlxb9lb	NA	NA	CN6 motor nuclei ? abnl in a few	Negative
mxra8a	DRS	HGj4A mnr2b/hlxb9lb	NA	NA	CN6 motor nuclei disorganized/ less columnar structure in a few	Negative
olig2	DRS	HGj4A mnr2b/hlxb9lb	NA	NA	CN6 motor nuclei absent/ malformed in most fish; look like mafba loss of function mutants	Positive CN6 motor nuclei absent or severely malformed in most fish
usp47	DRS	HGj4A mnr2b/hlxb9lb	NA	NA	CN6 motor nuclei ? abnl in a few	Negative
Abbreviations: abnl-abnormal, CFEOM-congenital fibrosis of the extraocular muscles, CN-cranial nerve, CN3-cranial nerve 3 (oculomotor), CN4-cranial nerve 4 (trochlear), CN6-cranial nerve 6 (abducens), DRS-Duane retraction syndrome, MGJWS-Marcus Gunn jaw-winking syndrome, NA-not assessed/not available, ?-possibly

## Sheet: Supp_Table5
Supplementary Table 5. Comparison of phenotypes in human, zebrafish, and mouse models of SEMA3F missense or loss of function variants
	Human Proband ENG_CMK	Human Probands with hypogonadotropic hypogonadism +/- anosmia	Human Proband with hearing impairment	Zebrafish sema3fa-/-	Zebrafish sema3fa-/-	Mouse Sema3f-/-	Mouse Sema3f-/-	Mouse Sema3f-/-	Mouse Sema3f-/- conditional knockout in olfactory sensory neurons
Diagnosis	Syndromic sporadic CFEOM	Hypogonadotropic hypogonadism +/- anosmia	Hearing impairment	NA	NA	NA	NA	NA	NA
Reported previously?	Present study; PMID: 39033378	PMID: 33495532	PMID: 29165669; ClinVar Variation ID: 1064910	Present study	PMID: 33595613	PMID: 12890759	PMID: 29026089	www.mousephenotype.org; PMID: 36305825	PMID: 20550939
Variants
Variant(s)	ENST00000002829.8: p.(Ser630Ter)	ENST00000002829.8: p.(Thr29Met), p.(Pro452Thr), p.(Ala652Ser), p.(Arg699Trp), p.(Pro722Leu), p.(Thr724Met)	ENST00000002829.8: p.(Val617Met)	NA	NA	NA	NA	NA	NA
Inheritance	AR	AD	NA	AR	AR	AR	AR	AR	AR
In vitro molecular functional testing of variant(s)?	N	Impaired secretion of SEMA3F protein for three tested variants: p.(Thr29Met), p.(Pro452Thr), and p.(Thr724Met)	N	N	N	N	N	N	N
Ophthalmological
CFEOM (HP:0001491)	Y, R side	NA	NA	NA	NA	NA	NA	NA	NA
Congenital ptosis (HP:0007970)	Y, R side	NA	NA	NA	NA	NA	NA	NA	NA
Limited vertical eye movements	Y, unable to elevate or fully depress R eye	NA	NA	NA	NA	NA	NA	NA	NA
Exotropia (HP:0000577)	Y, intermittent R side	NA	NA	NA	NA	NA	NA	NA	NA
Choroid neovascularization	N	NA	NA	NA	Y	NA	NA	NA	NA
Iris synechia (HP:0011483)	NA	NA	NA	NA	NA	NA	NA	Y	NA
Cataract (HP:0000518)	NA	NA	NA	NA	NA	NA	NA	Y	NA
Other CN findings
CN I: Anosmia (HP:0000458)	N	(+/-)	NA	NA	NA	NA	NA	NA	NA
CN8: Hearing impairment (HP:0000365)	Y, BL congenital sensorineural hearing impairment	NA	?, hearing impairment, unsure if sensorineural	NA	NA	NA	?, low frequency hearing impairment, unsure if sensorineural	NA	NA
Neurological
Global developmental delay (HP:0001263)	Y	NA	NA	NA	NA	NA	NA	NA	NA
Delayed speech and language development (HP:0000750)	Y	NA	NA	NA	NA	NA	NA	NA	NA
Delayed gross motor development (HP:0002194)	Y	NA	NA	NA	NA	NA	NA	NA	NA
Infantile muscular hypotonia (HP:0008947)	Y	NA	NA	NA	NA	NA	NA	NA	NA
Gait disturbance (HP:0001288)	Y, gait ataxia	NA	NA	NA	NA	NA	NA	Y, lack of fluidity in movement	NA
Tremor (HP:0001337)	NA	NA	NA	NA	NA	NA	NA	Y	NA
Limb grasping	NA	NA	NA	NA	NA	NA	NA	Y	NA
Exaggerated startle response (HP:0002267)	NA	NA	NA	NA	NA	NA	NA	Y	NA
Decreased exploration in new environment	NA	NA	NA	NA	NA	NA	NA	Y	NA
Craniofacial
Low-set, posteriorly rotated ears (HP:0000368)	Y	NA	NA	NA	NA	NA	NA	NA	NA
Protruding ears (HP:0000411)	Y	NA	NA	NA	NA	NA	NA	NA	NA
Upslanted palpebral fissures (HP:0000582)	Y	NA	NA	NA	NA	NA	NA	NA	NA
Skeletal
Overlapping toes (HP:0001845)	Y, 1st and 2nd toes BL	NA	NA	NA	NA	NA	NA	NA	NA
Short 2nd toe (HP:0001885)	Y, BL	NA	NA	NA	NA	NA	NA	NA	NA
Joint contracture of the 4th finger (HP:0009274)	Y, BL	NA	NA	NA	NA	NA	NA	NA	NA
Short 5th finger (HP:0009237)	Y, BL	NA	NA	NA	NA	NA	NA	NA	NA
Abnl fingernail morphology (HP:0001231)	Y, volar fingernails on 5th fingers and 2nd toes BL, hypoplastic 5th fingernails BL	NA	NA	NA	NA	NA	NA	Y, +/- increased nail number on hindlimbs	NA
Gastrointestinal/ Endocrine
Decreased body weight (HP:0004325)	Y	N	NA	NA	NA	NA	NA	NA	NA
Overweight (HP:0025502)/ Obese	N	Y, +/-	NA	NA	NA	NA	NA	NA	NA
Puberty and gonadal disorders (HP:0008373)	NA (assessed before typical age of puberty)	(+/-) variable features including delayed or absent puberty, amenorrhea, cryptorchidism, micropenis, infertility	NA	NA	NA	NA	NA	NA	NA
Other findings
Cafe-au-lait spots (HP:0000957)	Y	NA	NA	NA	NA	NA	NA	NA	NA
Snoring (HP:0025267)	Y	NA	NA	NA	NA	NA	NA	NA	NA
Brain findings on human MRI or animal model phenotyping
Abnl CN3	Y, hypo BL	NA	NA	Y, defasciculated	NA	Y, defasciculated	NA	NA	NA
Abnl CN4	NA	NA	NA	N, no overt abnormalities	NA	Y, fewer axons	NA	NA	NA
Abnl CN8 (HP:0009591)	Y, cochlear nerves abs BL, vestibular nerves hypo BL	NA	?, hearing impairment	NA	NA	NA	?, low frequency hearing impairment	NA	NA
Abnl extraocular muscles (HP:0008049)	Y, small MRM and IRM bilaterally, ? thin SRM BL	NA	NA	NA	NA	NA	NA	NA	NA
Abnl medial temporal lobe	Y, BL	NA	NA	NA	NA	NA	NA	NA	NA
Dysplastic corpus callosum (HP:0006989)	Y, upward bowing	NA	NA	NA	NA	NA	NA	NA	NA
Abnl anterior commissure (HP:0030301)	Y, hypo	NA	NA	NA	NA	Y, disorganized with defasciculated axons	NA	NA	NA
Abnl hippocampus (HP:0025100)	N	NA	NA	NA	NA	Y, abnl projections of hippocampal infrapyramidal tract	NA	NA	NA
Abnl olfactory bulb (HP:0040327)	N	Y, aplasia/ hypoplasia	NA	NA	NA	NA	NA	NA	Y, abnl axon targeting and fasciculation of olfactory sensory neurons in the olfactory bulb
Abnl targeting of stria terminalis axons	NA	NA	NA	NA	NA	Y	NA	NA	NA
Abnl midbrain morphology (HP:0002418)	NA	NA	NA	NA	NA	Y, abnl fasciculus retroflexus midbrain limbic projection	NA	NA	NA
Cochlear malformation (HP:0008554)	Y, thickened modioli, abs cochlear apertures BL	NA	NA	NA	NA	NA	NA	NA	NA
Narrow IAC (HP:0011386)	Y, BL with inferior outpouchings at the level of the fundi	NA	NA	NA	NA	NA	NA	NA	NA
Large nasopharyngeal adenoids (HP:0040261)	Y	NA	NA	NA	NA	NA	NA	NA	NA
Key: ?-possibly, (+/-)-feature sometimes present and sometimes absent, abnl-abnormal, abs-absent, AD-autosomal dominant, AR-autosomal recessive, BL-bilateral, CFEOM-congenital fibrosis of the extraocular muscles, CN-cranial nerve, CN3-oculomotor nerve, CN4-trochlear nerve, CN8-vestibulocochlear nerve, DRS-Duane retraction syndrome, hypo-hypoplastic, IAC-internal auditory canal, IRM-inferior rectu…
